# Supplementary material for: 1-(4-Hydr­oxy-2-methyl-1,1-dioxo-2H-1,2-benzothia­zin-3-yl)ethanone
Source: Acta Crystallogr Sect E Struct Rep Online. 2008 Apr 2;64(Pt 5):o788. doi: 10.1107/S1600536808007721 (PMC2961329; doi:10.1107/S1600536808007721)
Supplement: Supplementary file 2 [file e-64-0o788-Isup2.hkl]

#
# h,k,l, Fc-squared, Fo-squared, sigma(Fo-squared) and status flag
#
data_I
_shelx_title ' 2007sot1195 in P-1'
_shelx_refln_list_code          4
_shelx_F_calc_maximum       68.83
_exptl_crystal_F_000       264.00
_reflns_d_resolution_high  0.7702
 
loop_
 _symmetry_equiv_pos_as_xyz
 'x, y, z'
 '-x, -y, -z'
 
_cell_length_a     6.8523
_cell_length_b     8.3222
_cell_length_c    10.4880
_cell_angle_alpha  72.132
_cell_angle_beta   77.962
_cell_angle_gamma  80.036
 
_shelx_F_squared_multiplier     1.000
 
loop_
 _refln_index_h
 _refln_index_k
 _refln_index_l
 _refln_F_squared_calc
 _refln_F_squared_meas
 _refln_F_squared_sigma
 _refln_observed_status
   1   0   0      710.19      654.57     26.26 o
   3   0   0     1376.92     1292.41     24.90 o
   4   0   0     1776.86     1984.90     23.72 o
   5   0   0        0.91        1.49      0.45 o
   6   0   0      241.27      256.49      5.59 o
   7   0   0        0.52        0.71      0.70 o
   8   0   0      181.98      168.74      9.67 o
  -8   1   0       68.12       69.26      3.89 o
  -7   1   0       94.17       91.51      3.32 o
  -6   1   0      650.23      680.07     14.95 o
  -5   1   0        4.77        5.41      0.68 o
  -4   1   0      387.63      413.09      6.47 o
  -3   1   0       15.20       36.54      1.04 o
  -2   1   0     1472.42     1530.10     18.65 o
  -1   1   0     1422.76     1283.62     12.49 o
   1   1   0     3789.31     3422.28    128.55 o
   3   1   0      913.23      977.13     11.00 o
   4   1   0     2735.97     2721.39     38.32 o
   5   1   0      293.59      291.75      6.02 o
   6   1   0      206.91      221.66      5.62 o
   7   1   0        3.40        2.83      1.05 o
   8   1   0       11.43        7.75      1.89 o
  -8   2   0       43.65       45.01      3.78 o
  -7   2   0       12.94       10.69      0.86 o
  -6   2   0      205.67      209.86      5.47 o
  -5   2   0      558.02      573.01      8.92 o
  -4   2   0      129.03      121.30      2.06 o
  -3   2   0       14.03       12.42      0.55 o
  -2   2   0      316.24      269.15      3.41 o
  -1   2   0      342.10      291.69      4.40 o
   0   2   0      106.68      125.85      2.31 o
   1   2   0      690.38      612.36     11.20 o
   2   2   0      176.31      212.14      3.89 o
   3   2   0       91.65      103.84      2.06 o
   4   2   0      149.38      180.00      3.47 o
   5   2   0       76.23       79.67      2.39 o
   6   2   0      886.55      914.00     21.64 o
   7   2   0       62.30       60.28      3.43 o
   8   2   0      256.29      227.08      9.14 o
  -7   3   0        4.36        2.39      1.26 o
  -6   3   0       38.31       38.06      1.39 o
  -5   3   0      484.36      509.32      7.49 o
  -4   3   0      207.26      199.96      3.15 o
  -3   3   0        0.22        0.44      0.32 o
  -2   3   0      297.23      280.18      3.55 o
  -1   3   0       51.13       50.49      1.08 o
   0   3   0      487.33      453.80      7.89 o
   1   3   0       37.78       34.30      1.05 o
   2   3   0       91.59       96.01      1.87 o
   3   3   0       36.31       34.20      0.89 o
   4   3   0        1.39        0.68      0.34 o
   5   3   0       55.75       52.89      1.45 o
   6   3   0       17.57       18.90      1.33 o
   7   3   0      117.73      122.88      5.91 o
   8   3   0      129.66      112.82      5.78 o
  -7   4   0      205.19      207.34      9.20 o
  -6   4   0       97.17      103.99      3.49 o
  -5   4   0      267.52      277.43      4.71 o
  -4   4   0      125.86      127.67      2.28 o
  -3   4   0        1.32        2.01      0.43 o
  -2   4   0       15.58       19.05      0.73 o
  -1   4   0        2.29        0.48      0.77 o
   0   4   0     1149.04     1129.88     16.96 o
   1   4   0      507.55      512.65      7.23 o
   2   4   0        6.48        7.30      0.70 o
   3   4   0      129.42      121.74      2.86 o
   4   4   0       10.92        8.82      0.74 o
   5   4   0      227.74      241.24      4.97 o
   6   4   0        8.14        7.65      0.89 o
   7   4   0       29.66       27.45      2.85 o
   8   4   0       46.98       48.53      4.05 o
  -7   5   0       29.34       23.60      3.24 o
  -6   5   0       57.72       53.45      3.21 o
  -5   5   0      298.80      318.05      7.03 o
  -4   5   0       30.93       33.07      1.31 o
  -3   5   0      236.67      251.82      3.99 o
  -2   5   0       67.18       65.60      1.50 o
  -1   5   0        8.55        7.06      0.64 o
   0   5   0      127.53      116.46      2.48 o
   1   5   0      141.63      151.57      2.82 o
   2   5   0      132.16      139.53      2.91 o
   3   5   0        0.31        1.08      0.52 o
   4   5   0       77.88       77.70      2.39 o
   5   5   0      280.73      300.07      7.83 o
   6   5   0      141.86      138.94      4.55 o
   7   5   0        0.00       -1.14      1.75 o
   8   5   0      113.83      110.15      7.21 o
  -6   6   0      107.30      111.81      5.58 o
  -5   6   0        7.58        7.80      1.48 o
  -4   6   0        0.62        1.62      0.69 o
  -3   6   0      743.89      770.99     12.85 o
  -2   6   0      127.13      125.24      3.05 o
  -1   6   0     1569.77     1555.24     21.72 o
   0   6   0     1432.80     1449.32     25.02 o
   1   6   0      911.74      916.58     15.26 o
   2   6   0     1355.39     1395.74     22.23 o
   3   6   0       58.74       54.61      1.74 o
   4   6   0      571.10      590.83     15.01 o
   5   6   0        0.56       -0.05      0.91 o
   6   6   0        2.25        3.04      0.74 o
   7   6   0       56.09       50.31      4.21 o
  -5   7   0      481.14      491.86     22.80 o
  -4   7   0      175.34      198.39      7.71 o
  -3   7   0      130.87      134.27      4.31 o
  -2   7   0       74.15       82.46      2.43 o
  -1   7   0      407.22      403.07      9.83 o
   0   7   0      148.11      150.34      3.43 o
   1   7   0     1523.66     1611.57     24.43 o
   2   7   0       60.73       60.20      2.82 o
   3   7   0     1543.09     1643.21     35.77 o
   4   7   0      182.67      192.10     10.14 o
   5   7   0      279.35      310.63     12.11 o
   6   7   0      232.32      233.24     12.35 o
   7   7   0       30.16       25.47      5.18 o
  -4   8   0       46.11       40.77      3.04 o
  -3   8   0      345.50      364.56     15.13 o
  -2   8   0        3.17        1.51      1.12 o
  -1   8   0      208.50      230.69      7.28 o
   0   8   0      280.76      286.17      7.59 o
   1   8   0        3.64        2.23      1.02 o
   2   8   0        0.47        1.52      1.14 o
   3   8   0       26.98       25.06      2.20 o
   4   8   0        0.68        0.96      1.50 o
   5   8   0      331.15      371.01     16.73 o
   6   8   0       53.85       52.55      5.15 o
  -3   9   0       71.83       71.22      4.35 o
  -2   9   0       37.48       32.08      2.91 o
  -1   9   0        0.06        0.98      2.19 o
   0   9   0       11.61        9.14      1.97 o
   1   9   0       75.97       76.16      4.00 o
   2   9   0       57.19       54.54      4.11 o
   3   9   0       20.07       13.81      2.28 o
   4   9   0       40.36       44.89      3.46 o
   5   9   0        0.70       -0.19      2.69 o
  -1  10   0       53.84       56.04      5.55 o
   0  10   0       32.23       26.57      3.58 o
   1  10   0       21.42       16.28      2.55 o
   2  10   0       20.25       17.88      2.86 o
   3  10   0        7.56        6.01      2.52 o
  -1 -10   1       10.39        6.99      2.21 o
  -4  -9   1        0.01        0.79      1.34 o
  -3  -9   1       49.85       53.82      3.99 o
  -2  -9   1        0.23        0.62      1.15 o
  -1  -9   1       12.89       12.09      2.47 o
   0  -9   1       24.90       22.15      4.04 o
   1  -9   1        3.79        4.53      1.84 o
   2  -9   1      120.06      128.04      8.66 o
  -5  -8   1       36.62       34.66      2.82 o
  -4  -8   1        0.15       -1.40      0.93 o
  -3  -8   1        9.71        9.42      1.62 o
  -2  -8   1        1.90        0.87      0.78 o
  -1  -8   1       81.63       86.34      3.69 o
   0  -8   1        2.71        4.70      0.96 o
   1  -8   1      110.01      111.83      3.95 o
   2  -8   1      163.91      157.04      5.92 o
   3  -8   1       16.58       12.39      1.57 o
   4  -8   1       58.33       54.03      5.83 o
  -6  -7   1        1.54        2.36      2.64 o
  -5  -7   1      115.94      119.27      5.09 o
  -4  -7   1      294.59      315.28      9.75 o
  -3  -7   1       17.47       12.98      2.44 o
  -2  -7   1      154.09      158.64      4.95 o
  -1  -7   1       63.70       66.07      2.14 o
   0  -7   1       50.48       48.71      1.72 o
   1  -7   1       99.26      101.01      2.89 o
   2  -7   1       19.24       19.97      1.31 o
   3  -7   1      421.19      446.26     10.20 o
   4  -7   1        3.10        1.91      3.30 o
   5  -7   1      315.24      337.25     13.68 o
  -7  -6   1        5.99        5.19      2.25 o
  -6  -6   1       76.31       66.90      4.37 o
  -5  -6   1       15.59       16.61      2.17 o
  -4  -6   1       97.21      102.70      2.80 o
  -3  -6   1      691.51      665.95     14.78 o
  -2  -6   1        4.13        3.32      0.61 o
  -1  -6   1      451.35      454.25      8.84 o
   0  -6   1      758.00      768.06     11.56 o
   1  -6   1       40.08       38.28      1.28 o
   2  -6   1        3.20        2.92      0.74 o
   3  -6   1      134.27      136.72      3.20 o
   4  -6   1       47.78       45.38      2.66 o
   5  -6   1       11.13        8.93      4.68 o
   6  -6   1       39.62       39.66      2.52 o
  -7  -5   1       16.45       16.48      4.28 o
  -6  -5   1        4.03        5.03      0.95 o
  -5  -5   1       14.57       15.56      0.99 o
  -4  -5   1      118.40      118.38      2.92 o
  -3  -5   1      211.81      218.62      3.28 o
  -2  -5   1      180.19      163.09      2.91 o
  -1  -5   1       18.00       21.31      0.84 o
   0  -5   1      441.53      469.15      6.42 o
   1  -5   1       86.81       85.84      1.90 o
   2  -5   1      300.98      283.17      4.72 o
   3  -5   1        0.57        1.22      0.72 o
   4  -5   1      375.45      394.23      8.31 o
   5  -5   1      476.97      488.03      8.89 o
   6  -5   1       15.51       18.17      1.83 o
   7  -5   1       45.26       38.78      3.35 o
  -8  -4   1       79.69       73.38      6.38 o
  -7  -4   1        3.32        1.98      1.09 o
  -6  -4   1      262.54      263.01      6.86 o
  -5  -4   1      165.98      176.82      4.06 o
  -4  -4   1       56.11       48.81      1.53 o
  -3  -4   1        2.49        3.91      0.58 o
  -2  -4   1      136.43      116.40      2.99 o
  -1  -4   1      147.51      144.18      2.38 o
   0  -4   1      163.06      164.25      3.00 o
   1  -4   1       81.40       89.14      2.01 o
   2  -4   1        2.23        3.00      0.42 o
   3  -4   1        0.90        1.28      0.51 o
   4  -4   1       32.10       27.82      0.85 o
   5  -4   1       83.54       84.35      2.38 o
   6  -4   1      424.61      408.09      9.60 o
   7  -4   1       80.81       84.03      5.06 o
  -8  -3   1      279.43      288.19     14.19 o
  -7  -3   1        9.01        9.66      1.29 o
  -6  -3   1      127.63      117.71      3.41 o
  -5  -3   1      433.69      450.72      8.05 o
  -4  -3   1      164.91      166.69      2.97 o
  -3  -3   1       13.03        9.72      0.57 o
  -2  -3   1      437.64      465.12      7.02 o
  -1  -3   1       38.92       32.10      1.18 o
   0  -3   1        0.06        0.47      0.25 o
   1  -3   1      225.49      200.47      3.58 o
   2  -3   1      434.89      468.32      6.30 o
   3  -3   1       98.88       92.13      1.98 o
   4  -3   1      196.07      190.94      3.49 o
   5  -3   1        0.02        0.78      0.47 o
   6  -3   1      155.73      160.61      4.23 o
   7  -3   1       56.52       47.14      5.41 o
  -8  -2   1        3.70        2.14      1.09 o
  -7  -2   1      197.30      188.07      7.90 o
  -6  -2   1      222.40      245.22      5.88 o
  -5  -2   1      248.27      249.02      5.49 o
  -4  -2   1      241.49      238.61      6.71 o
  -3  -2   1      254.98      230.94      3.51 o
  -2  -2   1      102.09      124.72      2.41 o
  -1  -2   1      264.52      261.22      4.98 o
   0  -2   1     2197.31     2054.03     35.36 o
   1  -2   1       69.41       57.21      1.09 o
   2  -2   1       62.59       59.96      1.24 o
   3  -2   1        8.71       12.14      0.55 o
   4  -2   1       11.32       10.52      0.60 o
   5  -2   1      226.81      222.78      4.04 o
   6  -2   1        9.71        7.56      0.99 o
   7  -2   1        1.03        1.05      0.74 o
   8  -2   1       64.87       60.70      4.05 o
  -8  -1   1        0.05       -0.31      1.61 o
  -7  -1   1       16.71       13.77      2.33 o
  -6  -1   1       36.65       35.40      1.80 o
  -5  -1   1      195.94      225.98      4.64 o
  -4  -1   1      220.69      265.07      5.43 o
  -3  -1   1      259.51      278.83      4.68 o
  -2  -1   1      102.69       94.74      1.64 o
  -1  -1   1      101.55      118.75      2.19 o
   0  -1   1      399.92      360.24      7.16 o
   1  -1   1       26.51       27.24      0.81 o
   2  -1   1     2861.73     2676.58     31.71 o
   3  -1   1      255.78      274.64      4.40 o
   4  -1   1     1124.36     1178.92     19.38 o
   5  -1   1     1500.02     1550.94     18.21 o
   6  -1   1       14.47       17.38      1.39 o
   7  -1   1      138.53      135.82      3.95 o
   8  -1   1        4.72        0.52      1.27 o
  -8   0   1        3.04        3.48      1.54 o
  -7   0   1        3.94        2.45      0.96 o
  -6   0   1        4.47        2.90      1.28 o
  -5   0   1       50.01       38.02      1.56 o
  -4   0   1      589.25      650.42     10.65 o
  -3   0   1     1321.60     1542.30     28.74 o
  -2   0   1      368.41      335.00      5.93 o
   1   0   1     1895.07     1632.61     63.87 o
   2   0   1        6.06        4.35      0.29 o
   3   0   1       45.00       48.66      1.12 o
   4   0   1       87.20       84.45      1.51 o
   5   0   1      156.72      177.54      3.29 o
   6   0   1      855.96      876.80     13.91 o
   7   0   1       44.27       40.42      1.46 o
   8   0   1      199.28      194.94     10.01 o
  -8   1   1      167.56      170.30      7.49 o
  -7   1   1        4.52        2.12      0.86 o
  -6   1   1       85.33       81.07      2.64 o
  -5   1   1       44.05       34.70      1.01 o
  -4   1   1        0.30       -0.07      0.42 o
  -3   1   1     1104.67     1180.27     13.42 o
  -2   1   1      158.58      175.65      2.21 o
  -1   1   1      655.59      615.80      7.18 o
   1   1   1      333.22      307.62      8.05 o
   2   1   1      147.70      148.00      2.74 o
   3   1   1      536.15      507.20      8.30 o
   4   1   1      133.88      149.79      3.13 o
   5   1   1        4.00        6.76      0.77 o
   6   1   1      339.10      349.90      8.70 o
   7   1   1       35.83       34.62      2.42 o
   8   1   1        1.12        0.09      1.11 o
  -8   2   1        8.14        8.19      1.99 o
  -7   2   1      151.77      139.09      4.42 o
  -6   2   1      254.47      258.69      6.08 o
  -5   2   1      143.44      134.41      2.65 o
  -4   2   1      154.46      130.59      2.30 o
  -3   2   1      134.98      125.21      2.02 o
  -2   2   1        0.03        0.25      0.26 o
  -1   2   1       68.17       67.93      0.94 o
   0   2   1     4737.44     4370.19     89.83 o
   1   2   1       97.62       94.00      1.65 o
   2   2   1       85.64       84.88      1.88 o
   3   2   1        3.77        4.94      0.33 o
   4   2   1      266.09      276.77      5.93 o
   5   2   1      584.17      601.16     12.40 o
   6   2   1      332.34      338.49      7.06 o
   7   2   1       39.56       37.49      1.92 o
   8   2   1      335.35      316.74     11.85 o
  -7   3   1        0.00        1.55      1.11 o
  -6   3   1      305.59      312.02      6.77 o
  -5   3   1      269.25      275.21      5.03 o
  -4   3   1        3.33        5.69      0.72 o
  -3   3   1      334.12      328.78      4.58 o
  -2   3   1       35.44       36.80      0.93 o
  -1   3   1      119.35      148.01      2.38 o
   0   3   1      714.05      726.52     11.34 o
   1   3   1       22.46       13.88      0.73 o
   2   3   1      106.48       88.97      1.62 o
   3   3   1        5.40        7.81      0.64 o
   4   3   1       45.41       47.19      1.15 o
   5   3   1      173.20      175.87      3.42 o
   6   3   1       58.45       54.11      2.12 o
   7   3   1      102.19      103.70      4.36 o
   8   3   1        2.82       -1.29      1.33 o
  -7   4   1      157.31      146.33     10.53 o
  -6   4   1       29.69       32.46      1.79 o
  -5   4   1      622.60      623.82      9.45 o
  -4   4   1      346.84      357.92      4.82 o
  -3   4   1        4.26        3.54      0.45 o
  -2   4   1      277.49      256.79      3.80 o
  -1   4   1      357.82      359.57      5.18 o
   0   4   1        5.25        6.44      0.47 o
   1   4   1      330.04      345.33      5.22 o
   2   4   1       22.17       24.34      0.82 o
   3   4   1      116.42      115.26      2.45 o
   4   4   1        9.38        8.65      0.44 o
   5   4   1       16.70       12.26      0.60 o
   6   4   1      228.49      224.68      5.95 o
   7   4   1      113.89      113.17      5.31 o
   8   4   1        0.66       -0.72      2.29 o
  -7   5   1       17.49       10.76      2.33 o
  -6   5   1       22.26        9.64      2.90 o
  -5   5   1        1.06       -1.03      0.68 o
  -4   5   1      114.78      112.09      2.98 o
  -3   5   1      379.11      383.21      5.55 o
  -2   5   1        1.53        0.49      0.42 o
  -1   5   1      102.01       98.70      1.89 o
   0   5   1      590.24      574.16     10.46 o
   1   5   1      279.18      278.38      3.70 o
   2   5   1      139.90      143.36      3.06 o
   3   5   1      186.56      183.34      3.88 o
   4   5   1      215.58      223.73      5.11 o
   5   5   1       31.78       30.08      1.08 o
   6   5   1      217.14      233.30      7.87 o
   7   5   1       48.10       45.49      3.23 o
   8   5   1        0.63       -1.15      1.86 o
  -6   6   1        0.86       -2.40      2.52 o
  -5   6   1       38.00       35.04      2.35 o
  -4   6   1       44.78       37.79      2.71 o
  -3   6   1        0.66        0.59      0.74 o
  -2   6   1      195.46      194.81      3.46 o
  -1   6   1      162.26      161.34      3.58 o
   0   6   1      663.58      671.07     10.91 o
   1   6   1      541.41      556.94      7.60 o
   2   6   1       28.44       25.38      1.42 o
   3   6   1        9.38       11.63      1.65 o
   4   6   1        0.25        0.56      0.84 o
   5   6   1      399.30      396.84      8.37 o
   6   6   1      213.00      215.34      6.83 o
   7   6   1       64.28       56.08      4.61 o
  -5   7   1       24.07       22.22      2.34 o
  -4   7   1        0.01        0.27      1.43 o
  -3   7   1        9.32        7.74      0.75 o
  -2   7   1       19.55       19.22      1.26 o
  -1   7   1      132.64      123.23      3.70 o
   0   7   1      189.47      196.17      4.95 o
   1   7   1       96.26      103.81      2.53 o
   2   7   1      676.53      694.36     14.79 o
   3   7   1       43.04       45.53      2.09 o
   4   7   1      183.34      187.46      5.23 o
   5   7   1      175.26      190.54      6.43 o
   6   7   1       44.19       42.49      2.82 o
   7   7   1       14.53       12.51      2.57 o
  -4   8   1      101.85      106.49      5.62 o
  -3   8   1       12.27        7.89      3.16 o
  -2   8   1       19.26       19.16      1.42 o
  -1   8   1       96.87       96.51      3.71 o
   0   8   1      143.91      154.12      4.13 o
   1   8   1       19.98       20.16      1.14 o
   2   8   1       30.64       33.87      2.78 o
   3   8   1        0.68        0.01      0.65 o
   4   8   1        0.01       -1.08      1.15 o
   5   8   1       36.04       36.49      2.24 o
   6   8   1       59.47       63.53      7.73 o
  -3   9   1      221.66      234.57     18.39 o
  -2   9   1        2.46        1.09      2.49 o
  -1   9   1       51.44       46.91      2.75 o
   0   9   1      217.77      230.05      7.98 o
   1   9   1       88.15       83.66      3.23 o
   2   9   1        0.04       -1.57      1.04 o
   3   9   1      173.98      160.33      8.43 o
   4   9   1        0.49       -0.19      1.42 o
   5   9   1       13.18        7.24      1.96 o
  -1  10   1        3.85       -2.45      7.89 o
   0  10   1      155.89      150.82      7.67 o
   1  10   1      105.36       99.13      5.87 o
   2  10   1        6.14        4.13      1.45 o
   3  10   1       10.65        8.53      1.71 o
  -3  -9   2       38.34       34.73      3.53 o
  -2  -9   2       64.36       65.08      4.39 o
  -1  -9   2       84.98       98.16      5.36 o
   0  -9   2        2.33       -0.96      1.83 o
   1  -9   2        0.14       -2.71      3.41 o
   2  -9   2        9.17        7.62      2.02 o
  -5  -8   2       15.11       14.18      1.65 o
  -4  -8   2       55.52       61.18      3.38 o
  -3  -8   2       85.90       77.84      3.96 o
  -2  -8   2        1.04        1.85      1.67 o
  -1  -8   2       15.41       15.59      1.48 o
   0  -8   2      134.72      140.10      5.66 o
   1  -8   2       60.46       56.61      3.96 o
   2  -8   2       17.59       15.73      1.73 o
   3  -8   2       19.38       17.22      1.97 o
   4  -8   2       10.42        8.80      1.86 o
  -6  -7   2        5.60        3.92      2.90 o
  -5  -7   2        4.95        3.20      1.51 o
  -4  -7   2      106.92      103.27      5.03 o
  -3  -7   2       14.87       12.96      1.24 o
  -2  -7   2      128.90      132.27      5.29 o
  -1  -7   2      122.34      121.46      3.21 o
   0  -7   2      107.73      116.09      3.11 o
   1  -7   2      279.72      281.62      6.08 o
   2  -7   2      238.88      240.94      6.30 o
   3  -7   2       28.89       23.64      1.39 o
   4  -7   2      145.52      156.26      5.19 o
   5  -7   2       84.73       83.12      4.12 o
  -6  -6   2        7.68        5.01      1.97 o
  -5  -6   2       93.45       90.41      4.05 o
  -4  -6   2      162.74      158.29      5.15 o
  -3  -6   2        5.09        2.92      0.76 o
  -2  -6   2        3.21        3.69      0.62 o
  -1  -6   2      139.76      144.00      3.58 o
   0  -6   2      141.95      135.48      2.89 o
   1  -6   2        0.05       -0.80      0.53 o
   2  -6   2      400.26      415.99      7.80 o
   3  -6   2      131.02      134.03      2.95 o
   4  -6   2       55.25       54.87      3.70 o
   5  -6   2      225.60      225.01      9.06 o
   6  -6   2       45.78       46.43      3.17 o
  -7  -5   2       11.26       10.23      2.38 o
  -6  -5   2        6.29        3.87      0.99 o
  -5  -5   2        0.12        0.37      0.58 o
  -4  -5   2      106.54      103.80      2.56 o
  -3  -5   2      524.54      537.61      8.34 o
  -2  -5   2        3.64        4.23      0.57 o
  -1  -5   2      357.08      377.58      6.12 o
   0  -5   2      434.53      405.53      8.07 o
   1  -5   2      105.30      110.16      2.48 o
   2  -5   2        0.25        0.40      0.81 o
   3  -5   2      246.23      250.66      4.40 o
   4  -5   2       75.61       75.14      1.79 o
   5  -5   2       49.44       46.55      1.79 o
   6  -5   2      123.94      125.81      6.44 o
  -7  -4   2       51.34       53.37      3.96 o
  -6  -4   2      203.01      209.10      8.62 o
  -5  -4   2        7.53        7.59      0.98 o
  -4  -4   2      212.03      224.94      4.42 o
  -3  -4   2      522.88      551.58      8.42 o
  -2  -4   2       50.10       55.00      1.30 o
  -1  -4   2      282.95      345.01      5.15 o
   0  -4   2      349.69      318.85      4.80 o
   1  -4   2       22.34       10.62      0.65 o
   2  -4   2      190.19      215.30      3.53 o
   3  -4   2       11.66       13.95      0.87 o
   4  -4   2       73.98       72.13      1.74 o
   5  -4   2      291.66      300.95      5.79 o
   6  -4   2        4.57        4.36      0.93 o
   7  -4   2       16.90       16.37      2.88 o
  -8  -3   2        3.26        4.47      1.90 o
  -7  -3   2        7.76        5.97      0.80 o
  -6  -3   2       30.52       25.98      1.90 o
  -5  -3   2       66.00       74.07      2.07 o
  -4  -3   2      429.24      467.29      6.92 o
  -3  -3   2      110.84      106.40      2.46 o
  -2  -3   2      821.91      906.72     14.69 o
  -1  -3   2       35.75       34.48      1.21 o
   0  -3   2     2044.60     2221.59     38.13 o
   1  -3   2      290.43      265.85      3.72 o
   2  -3   2        6.49       16.75      0.78 o
   3  -3   2       12.94       10.69      0.52 o
   4  -3   2        5.38        8.92      0.54 o
   5  -3   2      151.68      144.06      2.58 o
   6  -3   2      161.51      155.81      4.37 o
   7  -3   2       65.72       63.54      5.53 o
  -8  -2   2      182.52      196.74     11.15 o
  -7  -2   2       46.87       47.15      4.31 o
  -6  -2   2      184.21      164.47      4.45 o
  -5  -2   2      396.75      430.90      8.08 o
  -4  -2   2       79.52       80.04      2.51 o
  -3  -2   2        5.74       11.64      0.66 o
  -2  -2   2        6.43       11.51      0.76 o
  -1  -2   2       92.65       96.12      1.70 o
   0  -2   2      275.23      260.36      4.52 o
   1  -2   2        1.25        1.60      0.21 o
   2  -2   2      116.95      112.21      2.27 o
   3  -2   2       14.69        9.64      0.45 o
   4  -2   2        0.40        2.38      0.52 o
   5  -2   2       28.79       25.93      1.56 o
   6  -2   2      108.49      106.96      2.85 o
   7  -2   2      156.00      144.70      5.78 o
   8  -2   2       20.97       14.99      1.66 o
  -8  -1   2       66.78       74.73      9.50 o
  -7  -1   2        1.64        3.13      1.13 o
  -6  -1   2        9.86        5.48      0.53 o
  -5  -1   2       30.18       24.15      1.17 o
  -4  -1   2       10.34        7.86      0.62 o
  -3  -1   2      848.34      876.30     13.85 o
  -2  -1   2      150.83      164.89      2.96 o
  -1  -1   2       50.53       53.69      1.01 o
   0  -1   2     2556.70     2312.43     28.81 o
   1  -1   2     1103.20     1005.01     17.31 o
   2  -1   2      245.05      279.58      3.96 o
   3  -1   2      438.12      433.82      4.92 o
   4  -1   2      223.81      213.86      3.21 o
   5  -1   2       11.51       14.18      0.66 o
   6  -1   2      185.89      189.65      3.90 o
   7  -1   2        0.64       -0.28      0.77 o
   8  -1   2        3.34        6.24      6.83 o
  -8   0   2        0.06       -0.83      4.90 o
  -7   0   2       30.06       26.06      2.22 o
  -6   0   2       85.64       89.19      3.45 o
  -5   0   2      107.29       94.45      2.83 o
  -4   0   2       12.49       13.40      0.62 o
  -3   0   2        6.70        9.90      0.60 o
  -2   0   2      195.53      197.97      3.97 o
  -1   0   2     1263.44     1196.41     18.02 o
   0   0   2       44.26       41.52      0.68 o
   1   0   2     1857.88     1786.74     30.24 o
   3   0   2        0.81        0.72      0.31 o
   4   0   2      856.03      817.02     13.07 o
   5   0   2      973.06      954.85     10.24 o
   6   0   2        9.71        9.63      0.79 o
   7   0   2       95.48       90.10      3.03 o
   8   0   2       34.54       38.21      3.73 o
  -8   1   2        9.17       11.66      2.24 o
  -7   1   2       20.83       18.56      1.91 o
  -6   1   2       29.16       24.25      1.95 o
  -5   1   2        9.26       12.07      0.72 o
  -4   1   2      431.25      449.80      6.77 o
  -3   1   2       86.34       92.37      1.65 o
  -2   1   2      211.37      174.52      2.57 o
  -1   1   2      444.02      385.68      5.90 o
   0   1   2      423.17      379.48      5.41 o
   1   1   2       45.53       36.42      0.74 o
   2   1   2      592.75      566.80      9.62 o
   3   1   2      362.76      340.14      5.94 o
   4   1   2        2.94        1.29      0.16 o
   5   1   2     1090.29     1120.45     20.58 o
   6   1   2      290.53      288.41      6.36 o
   7   1   2        0.01       -0.92      1.13 o
   8   1   2       29.31       27.09      3.74 o
  -8   2   2      150.26      147.65     10.27 o
  -7   2   2      151.60      152.01      5.99 o
  -6   2   2       47.33       42.10      2.11 o
  -5   2   2      465.63      470.08      7.33 o
  -4   2   2      297.41      310.60      4.66 o
  -3   2   2      171.18      154.65      2.33 o
  -2   2   2        2.80        2.40      0.38 o
  -1   2   2      464.00      444.63      6.06 o
   0   2   2      693.72      626.50      8.55 o
   1   2   2       82.47      103.83      1.89 o
   2   2   2       35.03       30.51      0.89 o
   3   2   2        9.48       26.51      0.82 o
   4   2   2       20.54       17.82      0.93 o
   5   2   2        1.38        2.44      0.58 o
   6   2   2      284.23      277.29      7.13 o
   7   2   2      212.23      207.08      6.20 o
   8   2   2        0.52        0.33      1.27 o
  -7   3   2       10.89       12.20      1.50 o
  -6   3   2       36.52       38.74      1.55 o
  -5   3   2        0.27       -0.52      0.58 o
  -4   3   2       74.68       81.22      1.98 o
  -3   3   2     1422.89     1436.14     20.86 o
  -2   3   2      315.95      293.00      3.71 o
  -1   3   2     1075.73     1066.92     11.64 o
   0   3   2     4399.64     4189.61     51.79 o
   1   3   2       14.46       13.09      0.65 o
   2   3   2      219.20      226.65      3.84 o
   3   3   2       42.48       36.74      1.00 o
   4   3   2      105.01      130.37      2.80 o
   5   3   2       21.86       20.51      0.96 o
   6   3   2        2.89        6.02      1.02 o
   7   3   2        2.39        3.39      1.13 o
   8   3   2       72.01       71.88      5.26 o
  -7   4   2       19.75       14.99      1.78 o
  -6   4   2      352.38      369.06     12.79 o
  -5   4   2        1.72        0.48      0.61 o
  -4   4   2       80.37       88.31      3.00 o
  -3   4   2       34.53       29.40      1.35 o
  -2   4   2       16.54       18.91      0.98 o
  -1   4   2      214.64      226.61      4.35 o
   0   4   2      218.88      224.56      4.06 o
   1   4   2     1246.75     1296.94     17.91 o
   2   4   2      683.15      648.24      9.95 o
   3   4   2      112.01      139.40      3.72 o
   4   4   2       74.73       67.23      2.02 o
   5   4   2      159.35      142.67      3.29 o
   6   4   2       28.62       28.25      1.58 o
   7   4   2       21.13       19.95      1.54 o
   8   4   2       23.21       26.20      3.03 o
  -6   5   2       21.99       16.82      1.40 o
  -5   5   2      151.37      153.18      4.23 o
  -4   5   2      182.80      192.10      4.94 o
  -3   5   2        0.74        2.19      0.54 o
  -2   5   2       47.03       43.28      1.36 o
  -1   5   2       34.76       23.17      0.80 o
   0   5   2        5.40        4.73      0.48 o
   1   5   2        0.01        0.65      0.43 o
   2   5   2      137.47      133.81      2.92 o
   3   5   2      250.28      273.17      4.85 o
   4   5   2        2.01        2.42      0.59 o
   5   5   2      417.48      430.03      8.78 o
   6   5   2      224.60      220.22      7.43 o
   7   5   2        1.45        2.51      1.12 o
   8   5   2        3.48        0.77      1.94 o
  -6   6   2       23.42       20.08      2.36 o
  -5   6   2      239.10      242.41      6.72 o
  -4   6   2       32.00       32.82      2.30 o
  -3   6   2        4.30        3.43      0.73 o
  -2   6   2       34.70       28.25      1.25 o
  -1   6   2       18.47       12.07      1.03 o
   0   6   2      228.44      227.95      4.61 o
   1   6   2      305.95      278.58      4.82 o
   2   6   2       59.96       61.14      1.49 o
   3   6   2      110.92      105.69      2.22 o
   4   6   2      281.81      283.43     10.58 o
   5   6   2       40.58       43.70      2.28 o
   6   6   2      411.60      414.11     14.92 o
   7   6   2      282.56      303.43     13.38 o
   8   6   2        3.61        6.17      3.46 o
  -5   7   2        7.37        6.37      1.82 o
  -4   7   2       32.45       35.66      2.11 o
  -3   7   2      192.16      196.14      5.36 o
  -2   7   2       13.39       11.93      0.79 o
  -1   7   2        9.45       12.01      1.09 o
   0   7   2      205.79      217.95      4.57 o
   1   7   2       97.49       94.77      2.50 o
   2   7   2      162.31      163.12      3.47 o
   3   7   2        2.53        2.25      0.65 o
   4   7   2       47.25       49.19      2.04 o
   5   7   2      264.53      263.86      8.57 o
   6   7   2        2.11        1.40      1.39 o
   7   7   2       45.47       44.65      5.68 o
  -4   8   2        2.09        0.92      1.56 o
  -3   8   2        9.48       11.52      1.96 o
  -2   8   2       15.88       18.66      2.70 o
  -1   8   2      138.04      134.59      5.88 o
   0   8   2       38.33       40.52      2.92 o
   1   8   2      335.48      356.03      8.57 o
   2   8   2      157.15      151.59      4.02 o
   3   8   2       15.03       14.30      1.30 o
   4   8   2        1.87       -0.06      2.61 o
   5   8   2       55.78       52.75      2.96 o
   6   8   2      104.74      105.70      7.67 o
  -3   9   2       34.24       31.69      4.16 o
  -2   9   2       53.22       53.04      3.52 o
  -1   9   2      169.81      183.71      9.72 o
   0   9   2       39.07       30.52      4.55 o
   1   9   2       66.94       73.43      4.32 o
   2   9   2      199.85      212.66      6.84 o
   3   9   2       15.40       13.36      1.33 o
   4   9   2       51.80       44.24      2.96 o
   5   9   2       31.65       29.57      3.04 o
  -1  10   2        0.20        0.53      1.57 o
   0  10   2      229.41      225.73     12.52 o
   1  10   2       90.15       98.05      5.16 o
   2  10   2       13.99        9.80      1.96 o
   3  10   2      118.06      124.27      8.31 o
   4  10   2        2.16        1.97      1.98 o
  -2  -9   3       75.04       76.06      4.73 o
  -1  -9   3       14.02       15.32      2.74 o
   0  -9   3       88.15      103.12     11.09 o
   1  -9   3        0.04        0.32      1.02 o
  -4  -8   3       42.64       51.64      3.10 o
  -3  -8   3        1.30        1.35      1.15 o
  -2  -8   3        0.01       -0.21      0.91 o
  -1  -8   3       34.97       36.55      2.02 o
   0  -8   3       47.70       51.36      2.34 o
   1  -8   3        6.72        1.47      1.67 o
   2  -8   3       78.42       86.14      5.30 o
   3  -8   3       48.46       43.19      4.63 o
  -5  -7   3       32.34       27.89      5.29 o
  -4  -7   3      126.78      138.48      6.54 o
  -3  -7   3       56.53       52.14      3.27 o
  -2  -7   3        5.44        6.77      1.32 o
  -1  -7   3        4.58        6.10      1.30 o
   0  -7   3       32.84       30.17      1.37 o
   1  -7   3      160.81      157.45      4.48 o
   2  -7   3       84.22       86.84      3.67 o
   3  -7   3       83.86       77.41      4.49 o
   4  -7   3      135.61      131.91      6.50 o
   5  -7   3        1.95        1.64      7.91 o
  -6  -6   3       32.38       32.98      2.65 o
  -5  -6   3       19.95       15.49      1.93 o
  -4  -6   3        1.86        3.83      1.11 o
  -3  -6   3      172.92      194.59      4.59 o
  -2  -6   3        8.40        6.52      0.73 o
  -1  -6   3        2.16        1.14      0.56 o
   0  -6   3       39.55       39.30      1.63 o
   1  -6   3      137.35      144.28      3.59 o
   2  -6   3      410.82      428.10      8.23 o
   3  -6   3        2.07        1.19      0.53 o
   4  -6   3      130.77      137.05      4.18 o
   5  -6   3      220.51      228.97      9.49 o
  -7  -5   3        0.08       -2.08      3.29 o
  -6  -5   3        0.02       -0.19      0.97 o
  -5  -5   3       11.66       11.95      1.16 o
  -4  -5   3      349.65      351.18      8.20 o
  -3  -5   3        3.07        2.22      0.50 o
  -2  -5   3      191.53      205.05      3.95 o
  -1  -5   3      297.68      283.88      5.87 o
   0  -5   3       88.65       93.60      3.19 o
   1  -5   3      195.03      196.38      4.27 o
   2  -5   3      259.18      253.75      4.80 o
   3  -5   3        1.63        1.16      0.55 o
   4  -5   3       23.35       19.64      1.47 o
   5  -5   3       99.35      106.52      4.00 o
   6  -5   3       43.11       43.71      2.88 o
  -7  -4   3       77.02       77.86      5.69 o
  -6  -4   3        5.13        2.87      0.78 o
  -5  -4   3      223.99      250.17      6.50 o
  -4  -4   3      291.09      323.57      6.09 o
  -3  -4   3        1.90        0.57      0.57 o
  -2  -4   3        0.15        2.01      0.62 o
  -1  -4   3        1.88        0.18      0.48 o
   0  -4   3      121.25       98.52      2.57 o
   1  -4   3      416.66      455.07      7.15 o
   2  -4   3       99.21      111.08      2.25 o
   3  -4   3      568.81      579.86      9.40 o
   4  -4   3        3.16        2.36      0.63 o
   5  -4   3      321.30      334.18      5.75 o
   6  -4   3       85.24       86.92      3.41 o
   7  -4   3        0.05        0.12      1.89 o
  -7  -3   3        3.52        1.48      2.12 o
  -6  -3   3      157.54      180.08      5.66 o
  -5  -3   3       95.72      103.05      5.09 o
  -4  -3   3      511.21      548.99     11.30 o
  -3  -3   3     2282.72     2475.04     29.79 o
  -2  -3   3       37.96       61.34      1.27 o
  -1  -3   3     2440.36     2781.99     33.66 o
   0  -3   3      234.01      215.76      3.90 o
   1  -3   3      482.59      592.88     10.19 o
   2  -3   3      136.29      132.18      2.32 o
   3  -3   3      331.18      341.76      6.88 o
   4  -3   3       54.07       51.41      1.61 o
   5  -3   3      293.26      302.12      5.93 o
   6  -3   3       12.35       12.09      0.93 o
   7  -3   3       81.07       78.71      5.19 o
  -7  -2   3       24.82       21.60      1.65 o
  -6  -2   3       11.59       11.92      0.88 o
  -5  -2   3        4.68        4.46      0.62 o
  -4  -2   3       89.83      101.77      2.35 o
  -3  -2   3       71.45       75.91      1.93 o
  -2  -2   3      302.42      304.46      6.58 o
  -1  -2   3      199.90      178.46      2.34 o
   0  -2   3     1325.08     1357.16     21.83 o
   1  -2   3      938.34     1011.16     15.23 o
   2  -2   3      301.23      279.28      4.20 o
   3  -2   3       67.08       78.20      1.53 o
   4  -2   3       20.15       20.45      0.91 o
   5  -2   3       70.73       67.93      1.66 o
   6  -2   3       47.58       43.86      1.97 o
   7  -2   3       60.31       63.83      6.96 o
   8  -2   3       27.24        7.68      5.92 o
  -8  -1   3       94.34       88.97     10.60 o
  -7  -1   3       15.84       22.81      3.81 o
  -6  -1   3      105.55       93.86      4.15 o
  -5  -1   3      177.92      180.86      4.49 o
  -4  -1   3      159.38      169.54      3.04 o
  -3  -1   3       68.23       66.45      1.40 o
  -2  -1   3       36.50       41.61      1.29 o
  -1  -1   3       30.75       48.53      1.03 o
   0  -1   3      432.25      442.86      6.21 o
   1  -1   3      249.09      234.89      3.18 o
   2  -1   3       20.86       19.66      1.56 o
   3  -1   3      600.42      607.27      9.19 o
   4  -1   3      116.61      115.39      1.95 o
   5  -1   3      529.38      553.59     11.07 o
   6  -1   3      383.54      407.24      7.49 o
   7  -1   3       43.22       40.47      1.32 o
   8  -1   3        7.91        6.26      1.88 o
  -8   0   3       45.59       49.63      4.09 o
  -7   0   3        4.73       -0.71      4.15 o
  -6   0   3        1.36        0.58      0.54 o
  -5   0   3       41.70       38.31      2.23 o
  -4   0   3      279.58      270.19      4.94 o
  -3   0   3      570.01      586.31      8.33 o
  -2   0   3        2.04        1.38      0.44 o
  -1   0   3      261.12      218.29      3.18 o
   0   0   3      115.51       83.35      1.11 o
   1   0   3       61.44       70.60      1.15 o
   2   0   3      357.89      360.73      4.96 o
   3   0   3       53.02       49.58      1.05 o
   4   0   3      342.91      361.48      4.27 o
   5   0   3        2.09        3.56      0.45 o
   6   0   3      333.13      340.47      5.98 o
   7   0   3      247.29      239.04      6.29 o
   8   0   3       16.21       14.36      2.30 o
  -7   1   3       11.34        9.63      2.91 o
  -6   1   3       10.90        8.85      0.85 o
  -5   1   3        4.68        2.67      0.72 o
  -4   1   3       27.23       38.31      2.00 o
  -3   1   3      749.12      724.76     11.93 o
  -2   1   3      813.87      817.11      9.42 o
  -1   1   3       39.38       42.46      1.16 o
   0   1   3     3658.30     3417.99     55.55 o
   1   1   3      295.95      285.38      4.84 o
   2   1   3      285.52      275.90      4.66 o
   3   1   3        0.55       -0.18      0.31 o
   4   1   3       22.59       23.53      0.69 o
   5   1   3      215.92      218.77      3.76 o
   6   1   3        0.61        0.02      0.46 o
   7   1   3       10.69        9.84      0.92 o
   8   1   3       83.53       87.58      4.54 o
  -7   2   3        2.27        1.95      1.31 o
  -6   2   3      165.91      168.38      4.80 o
  -5   2   3        0.59        1.30      0.43 o
  -4   2   3        9.71       10.16      0.54 o
  -3   2   3        5.85        3.98      0.38 o
  -2   2   3        7.08        3.39      0.46 o
  -1   2   3      707.48      624.91      8.67 o
   0   2   3      224.52      227.39      3.22 o
   1   2   3     1106.65     1030.15     12.96 o
   2   2   3     2798.25     2645.20     42.32 o
   3   2   3       19.80       28.43      0.71 o
   4   2   3      450.63      433.70      6.88 o
   5   2   3      698.28      738.74     10.91 o
   6   2   3        1.21        2.36      0.59 o
   7   2   3        1.89        0.94      1.08 o
   8   2   3        0.47       -0.05      0.91 o
  -7   3   3       50.38       52.54      3.18 o
  -6   3   3       33.70       36.58      2.04 o
  -5   3   3       66.72       59.39      1.81 o
  -4   3   3     1383.39     1458.64     18.67 o
  -3   3   3      300.31      328.55      4.34 o
  -2   3   3     1124.45     1145.70     11.47 o
  -1   3   3     1640.91     1640.29     20.92 o
   0   3   3     1390.29     1472.99     18.38 o
   1   3   3     1233.97     1297.46     17.96 o
   2   3   3      104.02      116.70      1.96 o
   3   3   3       41.42       45.31      1.52 o
   4   3   3      284.58      327.79      5.59 o
   5   3   3       55.01       57.18      1.83 o
   6   3   3      536.98      560.51     13.21 o
   7   3   3      139.80      149.16      5.64 o
   8   3   3       23.85       20.56      3.50 o
  -7   4   3       19.05       15.10      2.95 o
  -6   4   3       34.56       34.13      1.44 o
  -5   4   3       17.91       16.89      1.09 o
  -4   4   3        0.03        0.30      0.42 o
  -3   4   3      627.63      628.35      9.60 o
  -2   4   3     1141.43     1205.20     13.55 o
  -1   4   3      370.29      364.39      4.65 o
   0   4   3     3624.63     3677.26     45.77 o
   1   4   3       38.33       33.96      0.90 o
   2   4   3     1058.43     1117.66     12.01 o
   3   4   3       90.78       83.98      2.91 o
   4   4   3      238.44      246.72      5.96 o
   5   4   3        5.40        4.19      0.75 o
   6   4   3        0.31        0.55      0.48 o
   7   4   3       28.50       30.27      3.24 o
   8   4   3      108.82      103.74      6.13 o
  -6   5   3      111.08      119.40      4.56 o
  -5   5   3       28.72       31.08      2.30 o
  -4   5   3      106.31      118.02      4.24 o
  -3   5   3      210.14      195.19      3.89 o
  -2   5   3        1.69        1.27      0.42 o
  -1   5   3        6.35        5.96      0.51 o
   0   5   3      168.10      157.89      2.69 o
   1   5   3       85.72       81.43      2.84 o
   2   5   3      520.04      548.92     10.32 o
   3   5   3       90.71       90.80      2.33 o
   4   5   3       75.88       81.91      2.34 o
   5   5   3      381.67      389.09      9.74 o
   6   5   3        0.19       -0.75      1.41 o
   7   5   3       19.12       16.97      1.46 o
   8   5   3       33.69       30.39      3.97 o
  -6   6   3       69.82       68.17      4.89 o
  -5   6   3       19.29       17.48      1.45 o
  -4   6   3       14.77       13.77      1.41 o
  -3   6   3       11.91       15.93      1.03 o
  -2   6   3       22.92       18.99      1.00 o
  -1   6   3       99.13       89.46      2.29 o
   0   6   3      100.75      111.66      2.20 o
   1   6   3      141.94      145.29      3.12 o
   2   6   3       97.28       92.04      2.07 o
   3   6   3       44.80       42.04      1.28 o
   4   6   3       76.57       86.39      3.49 o
   5   6   3      137.47      142.43      3.97 o
   6   6   3      326.13      339.52      9.71 o
   7   6   3       79.19       70.32      4.84 o
   8   6   3       63.88       60.34      3.68 o
  -5   7   3       35.19       37.41      3.44 o
  -4   7   3       51.86       54.42      3.80 o
  -3   7   3       85.51       87.49      3.17 o
  -2   7   3        5.89        3.58      1.08 o
  -1   7   3      129.43      137.73      3.46 o
   0   7   3       53.28       48.75      2.25 o
   1   7   3        6.47        8.74      0.88 o
   2   7   3       18.86       19.89      1.17 o
   3   7   3       28.46       30.16      1.44 o
   4   7   3       69.91       68.93      3.56 o
   5   7   3        0.44        0.52      0.75 o
   6   7   3      166.98      170.01      6.23 o
   7   7   3      134.78      133.11     15.03 o
  -4   8   3       25.12       22.92      3.43 o
  -3   8   3       33.58       35.81      2.81 o
  -2   8   3      104.57       99.54      7.18 o
  -1   8   3       32.69       23.61      1.46 o
   0   8   3      354.48      356.07     10.12 o
   1   8   3      323.67      319.08      7.28 o
   2   8   3        3.76        2.23      0.68 o
   3   8   3      136.31      134.01      4.92 o
   4   8   3       37.92       42.83      2.74 o
   5   8   3        9.78        9.59      1.90 o
   6   8   3       43.04       50.22      6.01 o
  -3   9   3      114.67      124.44      6.42 o
  -2   9   3      137.67      160.03      9.77 o
  -1   9   3       17.92       17.49      1.95 o
   0   9   3      193.81      210.47      9.02 o
   1   9   3      124.80      136.30      5.87 o
   2   9   3       71.17       69.21      3.50 o
   3   9   3        1.30        0.81      1.00 o
   4   9   3        2.28        0.83      0.88 o
   5   9   3      147.76      152.66     11.92 o
   6   9   3       20.42       15.02      3.76 o
  -1  10   3      320.19      357.80     17.01 o
   0  10   3       73.16       81.21      5.62 o
   1  10   3      252.34      274.93     13.51 o
   2  10   3      382.91      435.28     17.46 o
   3  10   3        6.67        3.87      1.54 o
   4  10   3       49.72       51.15      5.04 o
  -3  -8   4       67.26       71.95      3.47 o
  -2  -8   4        5.71        7.90      1.91 o
  -1  -8   4        6.48        5.78      2.05 o
   0  -8   4       24.06       21.02      3.87 o
   1  -8   4       67.70       70.41      7.27 o
   2  -8   4       98.34      100.57      7.39 o
   3  -8   4        0.03        0.55      2.74 o
  -5  -7   4       96.95       98.28      5.61 o
  -4  -7   4       55.60       48.06      3.89 o
  -3  -7   4       61.81       69.86      2.77 o
  -2  -7   4       12.84       13.72      1.28 o
  -1  -7   4        1.76        1.31      1.38 o
   0  -7   4        0.94        0.59      0.79 o
   1  -7   4        3.11        2.06      0.87 o
   2  -7   4       79.46       72.86      6.06 o
   3  -7   4       54.21       54.20      3.82 o
   4  -7   4       12.68        9.59      1.37 o
  -5  -6   4       11.15       10.43      1.64 o
  -4  -6   4       35.04       35.62      2.12 o
  -3  -6   4       55.74       52.49      2.92 o
  -2  -6   4      118.41      108.27      3.61 o
  -1  -6   4       15.13       16.72      1.16 o
   0  -6   4      343.69      330.07      7.87 o
   1  -6   4      157.56      155.11      4.30 o
   2  -6   4      138.81      133.57      3.69 o
   3  -6   4      165.21      170.28      4.80 o
   4  -6   4        0.02        0.45      0.74 o
   5  -6   4       28.38       26.56      4.49 o
  -6  -5   4       94.68       91.41      5.87 o
  -5  -5   4        7.18        8.02      1.29 o
  -4  -5   4      191.12      198.91      6.33 o
  -3  -5   4       90.13       90.15      1.98 o
  -2  -5   4       10.97        8.71      0.66 o
  -1  -5   4       35.44       25.00      1.05 o
   0  -5   4        3.48        1.86      1.07 o
   1  -5   4      491.24      449.13     10.25 o
   2  -5   4      649.35      630.32     11.27 o
   3  -5   4       63.47       52.94      2.15 o
   4  -5   4      374.14      357.73      8.61 o
   5  -5   4       32.15       37.88      1.92 o
   6  -5   4       61.50       50.54      2.58 o
  -7  -4   4       32.68       28.04      3.54 o
  -6  -4   4        0.53       -0.92      0.74 o
  -5  -4   4       76.68       72.51      3.22 o
  -4  -4   4      183.10      176.73      4.68 o
  -3  -4   4      130.75      126.97      4.61 o
  -2  -4   4      278.16      263.64      4.60 o
  -1  -4   4      135.89      137.83      2.65 o
   0  -4   4      187.12      193.42      4.19 o
   1  -4   4      446.31      482.83      8.27 o
   2  -4   4      457.57      442.07      6.56 o
   3  -4   4        0.89        2.35      0.37 o
   4  -4   4       48.18       46.00      1.56 o
   5  -4   4      112.17      110.32      2.94 o
   6  -4   4       24.66       22.86      2.52 o
   7  -4   4       28.77       24.74      2.66 o
  -7  -3   4       36.96       37.45      3.80 o
  -6  -3   4        7.68        6.39      0.80 o
  -5  -3   4      101.82      104.47      3.86 o
  -4  -3   4      268.17      266.89      5.86 o
  -3  -3   4        0.15        1.93      0.59 o
  -2  -3   4        2.02        2.06      0.42 o
  -1  -3   4       63.75       56.68      1.28 o
   0  -3   4       35.93       26.64      0.73 o
   1  -3   4       17.30       17.21      0.91 o
   2  -3   4      638.59      594.84     10.62 o
   3  -3   4      276.75      278.54      4.95 o
   4  -3   4       23.64       24.12      0.74 o
   5  -3   4      251.07      258.80      5.07 o
   6  -3   4       27.35       26.23      1.14 o
   7  -3   4       53.89       55.78      4.42 o
  -7  -2   4       61.80       58.26      3.93 o
  -6  -2   4       34.71       37.87      1.68 o
  -5  -2   4       27.76       27.17      1.15 o
  -4  -2   4      603.34      613.78     10.15 o
  -3  -2   4      532.21      513.46      8.22 o
  -2  -2   4       35.72       36.04      1.44 o
  -1  -2   4      302.50      300.55      4.67 o
   0  -2   4       16.44       14.76      0.66 o
   1  -2   4       91.07       82.22      1.74 o
   2  -2   4       22.10       28.21      0.69 o
   3  -2   4       87.68       86.72      3.90 o
   4  -2   4       61.72       61.34      1.82 o
   5  -2   4       23.89       25.26      1.01 o
   6  -2   4       60.19       57.20      3.56 o
   7  -2   4       17.08       17.80      1.82 o
   8  -2   4       38.67       39.55      3.64 o
  -7  -1   4        6.20        8.31      1.11 o
  -6  -1   4      153.56      158.58      6.30 o
  -5  -1   4       11.06       13.48      0.90 o
  -4  -1   4      206.77      213.39      3.74 o
  -3  -1   4      902.72      902.08     12.69 o
  -2  -1   4        0.03        0.29      0.23 o
  -1  -1   4      201.27      206.55      3.38 o
   0  -1   4      163.65      163.15      2.23 o
   1  -1   4       32.65       17.21      0.61 o
   2  -1   4      733.00      754.31     14.41 o
   3  -1   4      135.78      161.18      3.63 o
   4  -1   4       36.84       36.69      1.41 o
   5  -1   4      291.05      293.95      6.95 o
   6  -1   4        7.76        8.41      0.54 o
   7  -1   4        8.85        6.09      0.99 o
   8  -1   4       79.16       80.17      6.63 o
  -7   0   4        1.13        2.33      0.90 o
  -6   0   4       30.49       25.25      1.44 o
  -5   0   4       11.19       11.60      1.16 o
  -4   0   4      102.67      115.00      2.29 o
  -3   0   4       35.25       31.24      1.00 o
  -2   0   4       64.65       54.86      1.33 o
  -1   0   4       95.63      101.52      1.58 o
   0   0   4      144.10      145.32      1.95 o
   1   0   4      100.37       89.16      1.34 o
   2   0   4     1356.07     1273.12     41.38 o
   3   0   4      180.33      195.53      4.83 o
   4   0   4       15.62       13.93      0.61 o
   5   0   4      279.12      275.43      3.65 o
   6   0   4       52.42       52.61      1.26 o
   7   0   4      118.99      128.18      3.63 o
   8   0   4        0.13        0.98      1.57 o
  -7   1   4       89.85       98.29      5.23 o
  -6   1   4        3.98        1.94      0.74 o
  -5   1   4      209.52      209.63      4.50 o
  -4   1   4      355.85      357.26      6.47 o
  -3   1   4       25.51       24.74      0.87 o
  -2   1   4        9.52        5.27      0.44 o
  -1   1   4      475.83      516.31      7.91 o
   0   1   4       82.54       86.81      1.37 o
   1   1   4     2128.02     2165.79     32.11 o
   2   1   4       35.70       49.93      0.97 o
   3   1   4     1868.45     1892.29     27.31 o
   4   1   4      639.26      658.90     10.14 o
   5   1   4      567.95      571.47      9.31 o
   6   1   4      609.78      617.88      9.63 o
   7   1   4       52.15       54.14      1.85 o
   8   1   4        1.08       -0.23      1.53 o
  -7   2   4        1.27       -0.62      1.31 o
  -6   2   4        7.22        7.90      1.50 o
  -5   2   4       53.57       60.68      2.02 o
  -4   2   4       83.19       83.70      2.17 o
  -3   2   4     1521.86     1563.04     21.97 o
  -2   2   4      413.70      412.21      5.90 o
  -1   2   4      575.98      536.52      7.63 o
   0   2   4      659.08      595.03      7.16 o
   1   2   4        3.72        1.39      0.24 o
   2   2   4      276.24      309.36      4.43 o
   3   2   4        8.60       13.43      0.52 o
   4   2   4      179.92      191.77      3.70 o
   5   2   4      118.64      121.90      2.67 o
   6   2   4      124.81      123.54      3.20 o
   7   2   4      143.58      137.46      4.01 o
   8   2   4       49.67       49.82      3.29 o
  -7   3   4       16.95       15.12      2.27 o
  -6   3   4       18.65       15.69      1.03 o
  -5   3   4        5.00        3.42      0.54 o
  -4   3   4        8.56        8.53      0.63 o
  -3   3   4      126.47      126.89      2.40 o
  -2   3   4      211.00      210.06      3.62 o
  -1   3   4      241.35      218.43      2.98 o
   0   3   4      150.49      150.34      2.23 o
   1   3   4      828.16      749.90      8.17 o
   2   3   4     2046.41     1969.62     29.41 o
   3   3   4        4.61        7.42      0.37 o
   4   3   4      275.50      263.62      4.30 o
   5   3   4      303.47      288.61      5.97 o
   6   3   4       19.69       19.53      1.81 o
   7   3   4        0.18       -1.02      2.77 o
   8   3   4        8.41        7.00      1.41 o
  -7   4   4       47.89       40.60      3.49 o
  -6   4   4       12.80       10.24      1.97 o
  -5   4   4       77.17       74.34      2.37 o
  -4   4   4      305.20      322.58      5.46 o
  -3   4   4       14.20       12.54      0.61 o
  -2   4   4      280.34      277.01      3.75 o
  -1   4   4      176.18      171.10      2.31 o
   0   4   4      387.44      363.83      5.00 o
   1   4   4      114.28      123.21      2.10 o
   2   4   4      244.69      257.75      4.87 o
   3   4   4      191.17      188.83      2.85 o
   4   4   4       39.28       38.10      1.28 o
   5   4   4      368.76      372.55      7.40 o
   6   4   4      123.87      119.25      4.12 o
   7   4   4       18.74       20.53      1.58 o
   8   4   4        0.00       -0.23      1.09 o
  -6   5   4        8.47        7.59      1.51 o
  -5   5   4       33.58       31.06      2.21 o
  -4   5   4      370.92      386.70      8.72 o
  -3   5   4      248.06      247.23      4.76 o
  -2   5   4       12.09       13.11      1.30 o
  -1   5   4      334.61      336.55      5.29 o
   0   5   4        8.62       10.75      0.81 o
   1   5   4       28.93       33.85      0.95 o
   2   5   4        9.79       12.67      1.00 o
   3   5   4        4.23        5.67      0.64 o
   4   5   4      190.56      185.50      4.74 o
   5   5   4        1.06        1.69      0.61 o
   6   5   4      224.68      218.32      6.13 o
   7   5   4      176.72      184.46      7.13 o
   8   5   4        6.05        3.51      1.90 o
  -6   6   4       13.79        9.33      1.69 o
  -5   6   4        0.55       -0.25      1.00 o
  -4   6   4       42.60       44.25      4.13 o
  -3   6   4      386.78      398.61      8.26 o
  -2   6   4      156.67      143.80      3.39 o
  -1   6   4       53.52       55.65      2.24 o
   0   6   4      313.81      318.77      5.14 o
   1   6   4       31.41       29.82      1.80 o
   2   6   4       15.24       13.06      0.88 o
   3   6   4       13.37        9.97      0.93 o
   4   6   4        0.27        1.06      0.59 o
   5   6   4       97.59       96.52      3.15 o
   6   6   4        4.90        7.57      1.47 o
   7   6   4       14.24       13.36      1.89 o
   8   6   4      117.93      111.77      5.54 o
  -5   7   4        2.97        3.52      1.28 o
  -4   7   4        4.34        4.34      1.76 o
  -3   7   4      115.76      125.88      4.08 o
  -2   7   4       21.18       23.21      1.38 o
  -1   7   4        2.17        1.06      0.99 o
   0   7   4       25.14       31.60      1.73 o
   1   7   4        1.02        1.28      0.53 o
   2   7   4      324.31      329.54      6.83 o
   3   7   4      310.60      296.52      5.58 o
   4   7   4        0.01        0.08      0.53 o
   5   7   4      443.48      435.60     13.30 o
   6   7   4       45.31       41.95      4.44 o
   7   7   4        5.58        4.83      1.43 o
  -4   8   4      130.62      136.45      6.12 o
  -3   8   4       41.49       34.13      3.19 o
  -2   8   4       61.84       63.20      2.68 o
  -1   8   4      208.26      208.31      8.22 o
   0   8   4       24.54       19.52      1.28 o
   1   8   4       61.73       59.91      2.00 o
   2   8   4       15.20       21.11      1.15 o
   3   8   4       30.38       35.46      1.96 o
   4   8   4      170.60      159.04      7.47 o
   5   8   4       17.25       18.58      1.91 o
   6   8   4      261.36      277.43     19.14 o
   7   8   4      111.64      111.44     10.13 o
  -3   9   4       79.74       83.29      4.24 o
  -2   9   4      120.12      118.62      6.85 o
  -1   9   4        8.50       14.27      2.06 o
   0   9   4      228.68      220.49      8.79 o
   1   9   4       59.26       55.73      3.49 o
   2   9   4       16.99       13.98      1.71 o
   3   9   4       80.56       79.66      3.44 o
   4   9   4       48.38       47.95      3.92 o
   5   9   4        0.68        0.18      3.00 o
   6   9   4       72.75       75.11      5.44 o
  -1  10   4        9.18       -2.04      5.15 o
   0  10   4      119.36      117.80      6.20 o
   1  10   4       92.88      107.26      4.98 o
   2  10   4       44.06       42.65      2.52 o
   3  10   4        3.05       -1.25      4.71 o
   4  10   4       17.88       13.69      2.69 o
  -2  -8   5        0.66        2.70      1.80 o
  -1  -8   5       40.26       44.12      2.65 o
   0  -8   5       30.11       24.75      2.39 o
   1  -8   5        3.04        2.43      1.40 o
  -4  -7   5       70.17       62.36      4.61 o
  -3  -7   5      241.15      227.82      8.67 o
  -2  -7   5        5.91        7.34      2.03 o
  -1  -7   5       19.67       15.01      1.66 o
   0  -7   5       21.12       23.33      2.71 o
   1  -7   5       25.71       30.67      2.74 o
   2  -7   5       81.34       78.30      4.73 o
   3  -7   5        6.75        3.00      1.06 o
  -5  -6   5        0.03       -0.13      1.08 o
  -4  -6   5       86.67       78.41      4.25 o
  -3  -6   5        0.97       -0.07      0.63 o
  -2  -6   5      115.80      122.72      4.95 o
  -1  -6   5      255.36      213.01      6.84 o
   0  -6   5       76.72       75.35      2.63 o
   1  -6   5      247.51      207.42      5.69 o
   2  -6   5       53.49       54.79      2.11 o
   3  -6   5        5.83        2.83      1.34 o
   4  -6   5       46.26       46.74      2.72 o
   5  -6   5        2.84        4.16      2.54 o
  -6  -5   5       46.71       38.87      5.18 o
  -5  -5   5       28.78       29.19      2.30 o
  -4  -5   5        0.63       -0.35      1.23 o
  -3  -5   5        0.82        0.90      0.86 o
  -2  -5   5      296.33      257.59      5.08 o
  -1  -5   5        2.26        0.78      0.49 o
   0  -5   5      476.55      420.48      9.40 o
   1  -5   5      289.60      251.21      5.75 o
   2  -5   5      513.44      494.09      9.24 o
   3  -5   5      498.58      475.23     11.73 o
   4  -5   5        0.81        0.84      0.67 o
   5  -5   5      194.06      208.92     10.00 o
   6  -5   5       23.69       21.14      6.38 o
  -6  -4   5       46.92       50.09      3.07 o
  -5  -4   5        5.06        5.36      1.27 o
  -4  -4   5      225.51      242.93      7.62 o
  -3  -4   5      133.47      149.92      3.84 o
  -2  -4   5       13.23       11.77      1.07 o
  -1  -4   5        1.52        5.30      0.69 o
   0  -4   5       13.39       17.55      0.83 o
   1  -4   5      187.00      183.23      5.18 o
   2  -4   5      109.28       98.18      2.42 o
   3  -4   5        4.69        5.18      0.68 o
   4  -4   5      174.26      187.51      5.93 o
   5  -4   5       79.57       87.15      3.98 o
   6  -4   5       30.46       20.30      4.71 o
  -6  -3   5       33.80       34.62      1.76 o
  -5  -3   5       39.87       37.86      2.88 o
  -4  -3   5        0.63        1.00      0.51 o
  -3  -3   5      221.12      230.62      5.02 o
  -2  -3   5      162.17      187.32      3.05 o
  -1  -3   5      124.94      111.74      2.12 o
   0  -3   5      118.11      130.48      2.33 o
   1  -3   5      708.59      736.72     11.11 o
   2  -3   5      387.17      402.27      6.36 o
   3  -3   5       45.70       44.07      3.32 o
   4  -3   5       43.77       42.52      2.13 o
   5  -3   5        2.08        2.80      2.40 o
   6  -3   5        7.70        8.45      2.09 o
   7  -3   5       59.51       64.65      6.22 o
  -7  -2   5       89.46       91.95      5.72 o
  -6  -2   5        6.43        8.27      1.30 o
  -5  -2   5      130.94      131.71      3.83 o
  -4  -2   5      289.47      305.44      5.80 o
  -3  -2   5       59.94       60.48      2.07 o
  -2  -2   5      258.52      290.26      4.88 o
  -1  -2   5      182.74      172.03      3.22 o
   0  -2   5      167.87      174.43      2.71 o
   1  -2   5      235.72      220.26      3.45 o
   2  -2   5      406.04      437.31     12.69 o
   3  -2   5       24.95       25.27      1.33 o
   4  -2   5        0.02       -0.70      0.65 o
   5  -2   5       69.78       68.99      3.11 o
   6  -2   5       29.94       31.39      1.64 o
   7  -2   5       94.39      102.14      5.64 o
  -7  -1   5       37.56       40.64      3.54 o
  -6  -1   5       63.63       60.73      2.71 o
  -5  -1   5        5.62        6.07      0.94 o
  -4  -1   5      604.76      616.76     11.64 o
  -3  -1   5      199.49      220.78      3.48 o
  -2  -1   5        2.11        3.71      0.55 o
  -1  -1   5      137.55      152.26      2.05 o
   0  -1   5       43.81       31.67      0.78 o
   1  -1   5       12.77       15.82      0.49 o
   2  -1   5      235.98      211.61      5.21 o
   3  -1   5      125.67      144.50      3.76 o
   4  -1   5        3.79        4.28      1.04 o
   5  -1   5       41.39       35.33      1.69 o
   6  -1   5       20.12       18.70      1.59 o
   7  -1   5      132.22      125.57      3.31 o
   8  -1   5       68.06       66.73      5.82 o
  -7   0   5       43.26       34.91      2.38 o
  -6   0   5        0.47       -0.39      0.58 o
  -5   0   5        0.48        0.70      0.57 o
  -4   0   5       15.58       13.89      1.12 o
  -3   0   5      504.49      544.31      7.61 o
  -2   0   5      480.50      510.94      6.71 o
  -1   0   5       22.22       30.19      0.93 o
   0   0   5      678.48      684.31     10.30 o
   1   0   5       72.24       76.30      1.44 o
   2   0   5        6.06        7.77      0.65 o
   3   0   5       14.98       10.53      1.05 o
   4   0   5       10.07       10.22      0.70 o
   5   0   5       52.32       56.21      1.52 o
   6   0   5       33.94       35.08      1.10 o
   7   0   5       25.14       25.06      1.26 o
   8   0   5      227.68      222.61     21.21 o
  -7   1   5       12.55       10.18      1.64 o
  -6   1   5      166.95      162.80      4.63 o
  -5   1   5       11.45        7.06      0.72 o
  -4   1   5      174.32      178.48      3.44 o
  -3   1   5       26.37       22.78      0.81 o
  -2   1   5      300.28      320.15      5.18 o
  -1   1   5      406.72      401.38      5.40 o
   0   1   5      937.18     1029.05     13.53 o
   1   1   5      505.12      499.85      8.21 o
   2   1   5     4668.22     4946.92     97.45 o
   3   1   5       66.52       75.86      1.97 o
   4   1   5      466.46      501.15      7.17 o
   5   1   5      171.40      174.52      3.88 o
   6   1   5       22.91       21.21      1.13 o
   7   1   5       40.65       41.67      1.97 o
   8   1   5        0.22       -1.03      4.77 o
  -7   2   5       84.44       79.17      4.86 o
  -6   2   5        0.09       -1.12      1.33 o
  -5   2   5      115.21      117.84      3.36 o
  -4   2   5      304.55      318.91      5.55 o
  -3   2   5      122.23      123.10      2.55 o
  -2   2   5      124.69      138.51      2.37 o
  -1   2   5       85.50       95.46      1.73 o
   0   2   5      413.85      458.23      5.82 o
   1   2   5      403.98      449.37      6.68 o
   2   2   5        2.03        3.32      0.31 o
   3   2   5     1142.64     1201.89     16.24 o
   4   2   5      910.82      972.82     20.16 o
   5   2   5      382.03      374.08      7.47 o
   6   2   5      613.66      642.46     15.44 o
   7   2   5      157.01      169.32      4.91 o
   8   2   5       26.68       21.25      5.08 o
  -7   3   5        7.67        7.68      2.76 o
  -6   3   5        3.31        3.74      1.30 o
  -5   3   5       16.20       15.96      1.44 o
  -4   3   5      145.00      144.63      3.15 o
  -3   3   5      516.83      521.92      8.00 o
  -2   3   5      281.10      284.31      4.40 o
  -1   3   5       95.84      101.88      1.79 o
   0   3   5      424.43      417.20      5.09 o
   1   3   5      177.85      169.85      2.33 o
   2   3   5      187.78      189.72      3.21 o
   3   3   5      364.54      377.82      4.75 o
   4   3   5        5.42        5.10      0.50 o
   5   3   5       73.48       69.20      1.97 o
   6   3   5        6.74        6.25      0.91 o
   7   3   5       56.90       53.72      2.85 o
   8   3   5      173.56      164.25      9.69 o
  -6   4   5       24.96       26.41      2.58 o
  -5   4   5        4.78        4.43      1.25 o
  -4   4   5        9.75       10.59      0.70 o
  -3   4   5      400.78      408.47      6.40 o
  -2   4   5      431.32      429.36      6.08 o
  -1   4   5       22.26       19.58      0.72 o
   0   4   5      312.50      306.49      4.54 o
   1   4   5      476.67      482.41      6.11 o
   2   4   5      349.40      357.68      5.52 o
   3   4   5       15.61       14.71      0.65 o
   4   4   5      182.94      178.57      2.75 o
   5   4   5       52.11       60.04      1.82 o
   6   4   5      110.14      111.50      3.25 o
   7   4   5       12.20       11.65      2.04 o
   8   4   5        0.23       -2.14      1.43 o
  -6   5   5        4.77        3.89      1.60 o
  -5   5   5       17.49       17.07      1.54 o
  -4   5   5       87.18       86.21      2.71 o
  -3   5   5       46.63       45.69      1.63 o
  -2   5   5      221.26      221.51      4.67 o
  -1   5   5      292.36      291.76      5.03 o
   0   5   5       59.40       61.81      1.53 o
   1   5   5      425.52      435.82      6.25 o
   2   5   5      781.24      779.38     11.82 o
   3   5   5       31.01       30.07      0.83 o
   4   5   5       29.17       25.44      1.01 o
   5   5   5      135.49      129.04      5.25 o
   6   5   5        1.99        1.30      0.82 o
   7   5   5       29.12       24.76      2.40 o
   8   5   5        3.14        5.31      1.96 o
  -5   6   5        7.79        9.14      1.60 o
  -4   6   5      100.81      101.49      3.45 o
  -3   6   5       41.53       38.27      1.61 o
  -2   6   5        3.39        3.13      0.62 o
  -1   6   5      188.12      191.19      4.06 o
   0   6   5        0.03        0.18      0.57 o
   1   6   5       25.14       29.87      1.22 o
   2   6   5      136.53      135.96      2.76 o
   3   6   5       85.69       85.37      2.03 o
   4   6   5       74.34       79.71      2.40 o
   5   6   5       34.40       31.92      1.48 o
   6   6   5       65.80       69.36      2.42 o
   7   6   5      113.56      114.19      7.74 o
   8   6   5       29.36       28.09      3.04 o
  -5   7   5       67.81       60.04      5.37 o
  -4   7   5      160.04      162.43      6.62 o
  -3   7   5       21.65       20.28      2.96 o
  -2   7   5        8.31        9.80      1.12 o
  -1   7   5       26.23       14.87      1.20 o
   0   7   5        6.66       13.24      1.24 o
   1   7   5      238.09      210.34      4.55 o
   2   7   5       58.76       43.39      1.58 o
   3   7   5      121.74      122.15      3.66 o
   4   7   5      173.16      162.84      5.07 o
   5   7   5        1.05        0.69      1.04 o
   6   7   5       62.07       59.34      3.84 o
   7   7   5       20.46       19.28      2.10 o
  -4   8   5       12.36        9.44      1.75 o
  -3   8   5      372.11      400.44     15.49 o
  -2   8   5       67.02       62.14      3.90 o
  -1   8   5       59.16       48.42      2.23 o
   0   8   5       34.18       35.30      1.74 o
   1   8   5       42.51       25.06      1.50 o
   2   8   5      146.53      157.13      4.30 o
   3   8   5      376.51      359.10      9.22 o
   4   8   5        0.12        0.95      0.68 o
   5   8   5      467.16      476.87     18.16 o
   6   8   5       28.97       25.16      4.09 o
   7   8   5       59.68       51.87      4.69 o
  -3   9   5       12.55        8.38      1.52 o
  -2   9   5       33.44       28.75      3.03 o
  -1   9   5      262.67      262.27     14.61 o
   0   9   5        0.30       -2.47      1.79 o
   1   9   5      135.81      130.12      7.10 o
   2   9   5      224.44      239.18     10.60 o
   3   9   5       11.53       19.19      2.79 o
   4   9   5        5.38        0.67      1.75 o
   5   9   5       22.82       13.36     11.99 o
   6   9   5       28.19       24.25      2.94 o
  -1  10   5       21.25       20.54      2.47 o
   0  10   5       43.27       41.29      3.75 o
   1  10   5       32.54       26.69      3.53 o
   2  10   5       18.34       17.04      3.07 o
   3  10   5      169.62      177.26      7.67 o
   4  10   5      126.35      121.04     10.12 o
  -3  -7   6       18.89       18.20      1.94 o
  -2  -7   6        2.94        2.70      1.77 o
  -1  -7   6       40.99       43.54      2.88 o
   0  -7   6       25.83       26.37      2.20 o
   1  -7   6       23.68       19.74      2.20 o
   2  -7   6       72.24       78.30      5.71 o
   3  -7   6       92.36       92.27      4.99 o
  -4  -6   6       55.81       60.63      7.67 o
  -3  -6   6       36.28       30.54      1.81 o
  -2  -6   6       33.40       27.65      1.56 o
  -1  -6   6        2.96        1.86      1.50 o
   0  -6   6        9.32        7.13      0.95 o
   1  -6   6       76.90       75.78      2.36 o
   2  -6   6       69.17       69.01      3.04 o
   3  -6   6        7.29        8.65      0.89 o
   4  -6   6       82.99       78.30      6.46 o
  -5  -5   6        2.66        1.42      1.96 o
  -4  -5   6        0.79        0.02      0.95 o
  -3  -5   6       44.43       54.84      2.56 o
  -2  -5   6       34.78       37.09      1.53 o
  -1  -5   6       42.62       35.92      2.02 o
   0  -5   6        0.05        0.04      0.58 o
   1  -5   6       46.48       45.92      1.40 o
   2  -5   6      241.13      232.70      5.54 o
   3  -5   6       77.18       72.31      2.98 o
   4  -5   6        0.90        1.82      1.33 o
   5  -5   6       96.72      102.32      5.86 o
  -5  -4   6       22.62       24.97      2.11 o
  -4  -4   6        6.10        4.64      1.21 o
  -3  -4   6        5.62        6.00      0.95 o
  -2  -4   6       80.30       74.88      1.96 o
  -1  -4   6       50.58       47.60      1.63 o
   0  -4   6       91.75       93.21      2.25 o
   1  -4   6        1.79        1.09      0.54 o
   2  -4   6      256.69      272.04      6.00 o
   3  -4   6      118.88      119.18      3.84 o
   4  -4   6      106.34      108.03      5.80 o
   5  -4   6       13.41       13.22      2.04 o
   6  -4   6      178.06      182.39      9.24 o
  -6  -3   6       89.87       83.17      5.41 o
  -5  -3   6       14.92       14.13      1.82 o
  -4  -3   6      370.54      417.20     10.23 o
  -3  -3   6       46.45       43.45      1.58 o
  -2  -3   6       14.68        9.58      1.05 o
  -1  -3   6        0.56        1.39      0.94 o
   0  -3   6       61.05       60.53      1.42 o
   1  -3   6      296.60      290.50      5.82 o
   2  -3   6       79.75       75.26      1.71 o
   3  -3   6      269.55      261.42      6.62 o
   4  -3   6       19.76       21.99      1.33 o
   5  -3   6       41.60       38.49      2.44 o
   6  -3   6        0.07       -2.21      4.00 o
   7  -3   6       48.84       50.95      3.40 o
  -6  -2   6      148.91      147.33      7.77 o
  -5  -2   6       41.69       43.42      2.43 o
  -4  -2   6      112.13      112.73      2.63 o
  -3  -2   6      357.60      372.83      7.05 o
  -2  -2   6      196.28      196.32      4.07 o
  -1  -2   6        8.33        6.82      0.52 o
   0  -2   6       86.51       83.91      1.61 o
   1  -2   6      359.80      365.46      5.54 o
   2  -2   6      174.01      164.78      4.09 o
   3  -2   6       14.73       15.40      1.18 o
   4  -2   6      101.26       93.90      4.10 o
   5  -2   6       16.54       18.65      2.19 o
   6  -2   6       12.80       10.67      1.21 o
   7  -2   6       16.11       16.37      1.87 o
  -6  -1   6       21.36       16.22      2.34 o
  -5  -1   6      248.31      257.78      7.60 o
  -4  -1   6      252.12      264.01      5.34 o
  -3  -1   6      288.14      301.95      5.29 o
  -2  -1   6      519.67      516.61      6.11 o
  -1  -1   6      125.06      122.00      2.29 o
   0  -1   6       82.44       82.07      1.25 o
   1  -1   6      306.55      314.81      4.56 o
   2  -1   6      827.63      790.63     20.42 o
   3  -1   6       26.17       24.14      1.40 o
   4  -1   6       43.99       38.87      2.58 o
   5  -1   6       68.23       62.02      2.83 o
   6  -1   6        0.04        0.15      1.01 o
   7  -1   6       22.83       29.71      6.47 o
   8  -1   6        0.12       -1.49      1.87 o
  -6   0   6        6.00        3.87      1.44 o
  -5   0   6        0.13       -0.25      0.67 o
  -4   0   6      110.87      114.45      2.75 o
  -3   0   6       27.86       29.30      1.20 o
  -2   0   6        0.17        0.54      0.31 o
  -1   0   6      107.89       92.59      2.06 o
   0   0   6        7.73        7.53      0.45 o
   1   0   6        1.51        1.01      0.28 o
   2   0   6       84.67       83.66      1.44 o
   3   0   6      225.50      206.09      3.56 o
   4   0   6      428.24      444.53      9.99 o
   5   0   6       23.91       17.95      1.50 o
   6   0   6      335.16      347.16      7.24 o
   7   0   6      284.90      297.72      7.93 o
   8   0   6       11.19        1.19      5.26 o
  -6   1   6       27.45       29.18      1.58 o
  -5   1   6        2.95        1.63      0.51 o
  -4   1   6      343.60      349.49      6.93 o
  -3   1   6      197.26      188.63      3.33 o
  -2   1   6        1.05        1.12      1.01 o
  -1   1   6       12.98        7.33      0.65 o
   0   1   6       14.28       16.04      0.63 o
   1   1   6       23.09       25.67      0.65 o
   2   1   6       34.61       29.08      0.62 o
   3   1   6        0.04        0.02      0.26 o
   4   1   6       22.58       19.63      0.57 o
   5   1   6       61.29       69.91      1.70 o
   6   1   6       36.05       34.90      1.26 o
   7   1   6      197.96      204.90      5.73 o
   8   1   6      416.23      408.24     18.44 o
  -6   2   6      128.83      115.90      5.01 o
  -5   2   6        7.83        8.46      0.93 o
  -4   2   6      124.44      117.00      3.03 o
  -3   2   6      136.41      127.93      2.77 o
  -2   2   6       60.59       48.65      1.31 o
  -1   2   6       82.53       75.67      1.87 o
   0   2   6        0.67        0.43      0.26 o
   1   2   6       86.98       73.98      1.31 o
   2   2   6      597.97      575.35      8.16 o
   3   2   6      119.57      125.02      2.28 o
   4   2   6        0.04        1.11      0.50 o
   5   2   6      161.27      162.37      3.14 o
   6   2   6       41.56       44.39      2.10 o
   7   2   6        0.32        0.82      0.79 o
   8   2   6      112.84      110.77      5.81 o
  -6   3   6        0.30        1.54      0.98 o
  -5   3   6      201.96      200.22      6.97 o
  -4   3   6      145.88      148.06      4.09 o
  -3   3   6      286.88      293.95      5.04 o
  -2   3   6      145.65      143.23      2.96 o
  -1   3   6        8.60        7.40      0.60 o
   0   3   6        0.01        0.54      0.28 o
   1   3   6        1.30        0.35      0.24 o
   2   3   6     1181.10     1192.08     15.02 o
   3   3   6      411.49      382.14      7.04 o
   4   3   6        3.18        3.51      0.36 o
   5   3   6      145.55      135.66      3.05 o
   6   3   6        0.16       -0.20      0.87 o
   7   3   6      121.54      127.59      4.89 o
   8   3   6       17.24       10.70      6.53 o
  -6   4   6       36.95       35.06      3.06 o
  -5   4   6       25.53       26.40      2.06 o
  -4   4   6      284.15      283.79      5.73 o
  -3   4   6      280.67      289.78      5.72 o
  -2   4   6        2.40        2.76      0.65 o
  -1   4   6      304.06      292.86      3.91 o
   0   4   6        8.62        7.63      0.56 o
   1   4   6       10.28       11.28      0.89 o
   2   4   6       85.70       83.12      1.65 o
   3   4   6      447.52      450.95      7.35 o
   4   4   6      391.77      400.08      6.10 o
   5   4   6      150.26      155.64      2.88 o
   6   4   6      284.50      287.50      8.46 o
   7   4   6       56.02       53.28      3.06 o
   8   4   6        4.46        1.81      1.80 o
  -5   5   6      148.27      163.04      6.99 o
  -4   5   6       15.82       15.21      1.15 o
  -3   5   6      614.77      632.65     12.70 o
  -2   5   6      464.62      448.93      7.09 o
  -1   5   6       29.90       33.69      1.24 o
   0   5   6      267.41      266.51      4.55 o
   1   5   6      176.79      164.27      2.67 o
   2   5   6        0.95        0.77      0.87 o
   3   5   6       99.38      103.74      2.38 o
   4   5   6       92.62       91.43      2.02 o
   5   5   6        0.36        1.07      0.45 o
   6   5   6       21.74       19.94      1.70 o
   7   5   6       56.30       58.08      2.76 o
   8   5   6       65.85       59.01      9.06 o
  -5   6   6       18.39       16.79      2.69 o
  -4   6   6       20.29       20.03      5.61 o
  -3   6   6       18.63       19.57      1.65 o
  -2   6   6      312.51      324.02      6.85 o
  -1   6   6      206.44      189.37      3.69 o
   0   6   6       71.73       76.96      2.56 o
   1   6   6      164.81      160.56      2.98 o
   2   6   6      226.28      226.09      4.46 o
   3   6   6       76.91       78.17      2.55 o
   4   6   6        0.30        0.26      0.47 o
   5   6   6      166.28      177.97      4.18 o
   6   6   6       30.04       26.35      1.51 o
   7   6   6        1.93       -0.44      2.53 o
   8   6   6       62.24       60.02     16.82 o
  -4   7   6       45.00       44.80      4.65 o
  -3   7   6       51.79       54.71      3.31 o
  -2   7   6       60.19       65.56      3.23 o
  -1   7   6       56.36       63.92      1.99 o
   0   7   6       11.27       16.23      1.09 o
   1   7   6       17.93       21.99      1.48 o
   2   7   6      153.21      144.10      3.48 o
   3   7   6       41.20       43.35      1.80 o
   4   7   6       44.42       41.96      1.67 o
   5   7   6        0.44       -0.27      0.79 o
   6   7   6        5.45        7.93      1.26 o
   7   7   6      250.33      255.92     11.92 o
  -4   8   6      108.10      100.76      5.37 o
  -3   8   6       76.91       76.01      5.24 o
  -2   8   6        0.19       -2.28      1.58 o
  -1   8   6       80.55       82.09      3.86 o
   0   8   6        0.64        0.43      0.90 o
   1   8   6        0.03       -0.47      0.55 o
   2   8   6        0.02        0.80      0.63 o
   3   8   6       20.26       18.11      1.36 o
   4   8   6      159.10      154.78      6.92 o
   5   8   6        1.86        0.39      1.73 o
   6   8   6       34.84       31.23      3.98 o
  -2   9   6       76.88       76.88      4.33 o
  -1   9   6        0.00       -1.18      2.32 o
   0   9   6       25.31       26.19      1.98 o
   1   9   6       44.85       34.84      3.49 o
   2   9   6       51.67       55.27      4.02 o
   3   9   6        0.25       -1.05      1.56 o
   4   9   6       34.02       39.78      3.82 o
   5   9   6       26.89       27.02      3.49 o
   6   9   6        0.00        0.02      2.82 o
  -1  10   6      137.72      152.39      8.39 o
   0  10   6        6.26       13.55      3.10 o
   1  10   6       25.54       29.69      3.06 o
   2  10   6      136.36      124.28      6.74 o
   3  10   6      120.91      110.76      4.73 o
   4  10   6        0.68       -0.59      1.89 o
  -1  -7   7       45.70       37.90      3.45 o
   0  -7   7       11.74       13.43      3.88 o
   1  -7   7       40.90       32.00      2.32 o
  -3  -6   7        1.44        0.00      1.96 o
  -2  -6   7       18.30       11.00      2.27 o
  -1  -6   7       68.32       70.49      3.92 o
   0  -6   7       53.08       50.94      4.38 o
   1  -6   7        0.84        3.06      1.86 o
   2  -6   7       91.64       91.99      4.44 o
   3  -6   7       22.68       21.92      2.23 o
  -4  -5   7       99.51       98.88      6.02 o
  -3  -5   7       10.18       11.10      1.36 o
  -2  -5   7        2.42        2.11      0.72 o
  -1  -5   7        0.01       -0.31      0.65 o
   0  -5   7        2.99        2.26      0.65 o
   1  -5   7       62.20       61.91      2.05 o
   2  -5   7       19.36       14.66      0.83 o
   3  -5   7        2.12        2.40      1.06 o
   4  -5   7       90.24       89.60      4.54 o
   5  -5   7       29.02       28.68      3.27 o
  -5  -4   7        8.17        3.83      1.59 o
  -4  -4   7      131.71      126.40      4.85 o
  -3  -4   7       13.03       16.43      1.18 o
  -2  -4   7       12.55       13.97      1.33 o
  -1  -4   7       70.15       63.82      2.08 o
   0  -4   7        1.66        1.04      0.44 o
   1  -4   7       97.22      102.18      2.56 o
   2  -4   7       99.60       98.93      3.65 o
   3  -4   7       53.61       51.56      3.75 o
   4  -4   7        0.06       -0.26      1.19 o
   5  -4   7      119.37      128.45      9.16 o
   6  -4   7       57.26       53.66      4.41 o
  -5  -3   7       87.91       84.52      4.21 o
  -4  -3   7      248.61      249.92      7.63 o
  -3  -3   7       41.18       46.55      1.72 o
  -2  -3   7      353.56      372.26      7.75 o
  -1  -3   7      178.70      183.38      5.00 o
   0  -3   7       71.39       76.18      1.88 o
   1  -3   7      139.18      148.25      3.38 o
   2  -3   7       80.24       79.20      1.99 o
   3  -3   7        9.27       11.01      1.08 o
   4  -3   7      103.96      109.88      4.15 o
   5  -3   7        0.58       -0.81      1.01 o
   6  -3   7      122.53      120.71      5.52 o
  -6  -2   7       64.86       62.23      4.19 o
  -5  -2   7       11.76       10.28      1.75 o
  -4  -2   7       73.82       77.20      2.65 o
  -3  -2   7      143.18      141.34      2.76 o
  -2  -2   7     1198.41     1234.79     17.11 o
  -1  -2   7      172.90      187.83      3.03 o
   0  -2   7     2101.16     2116.00     25.04 o
   1  -2   7       34.71       33.12      1.15 o
   2  -2   7     2413.49     2434.65     54.19 o
   3  -2   7      309.30      310.29      7.95 o
   4  -2   7      187.47      185.08      6.61 o
   5  -2   7       82.04       83.97      3.15 o
   6  -2   7       49.74       43.10      2.59 o
   7  -2   7       54.85       60.42      4.21 o
  -6  -1   7      252.46      251.71     12.74 o
  -5  -1   7        0.27        1.26      1.22 o
  -4  -1   7      522.88      533.29     11.25 o
  -3  -1   7       25.65       23.29      1.06 o
  -2  -1   7       21.73       22.24      1.08 o
  -1  -1   7      219.79      218.17      2.55 o
   0  -1   7      219.48      219.02      4.42 o
   1  -1   7      960.27      927.47     16.96 o
   2  -1   7      603.47      630.33     11.45 o
   3  -1   7      421.98      444.79      9.58 o
   4  -1   7      888.97      928.40     20.56 o
   5  -1   7       44.61       44.18      2.06 o
   6  -1   7      251.49      264.78      9.68 o
   7  -1   7       19.33       21.77      4.88 o
  -6   0   7       21.64       17.62      1.64 o
  -5   0   7       61.48       61.21      2.36 o
  -4   0   7        0.01       -1.50      1.00 o
  -3   0   7      199.96      192.86      4.08 o
  -2   0   7      326.64      338.54      7.03 o
  -1   0   7       90.54       97.56      2.28 o
   0   0   7       72.29       69.30      1.66 o
   1   0   7      155.21      145.90      2.49 o
   2   0   7      105.93      121.44      2.19 o
   3   0   7       68.62       82.23      4.04 o
   4   0   7       54.68       62.22      3.21 o
   5   0   7      121.76      140.33      6.89 o
   6   0   7      168.80      196.00     14.17 o
   7   0   7        9.19        9.81      1.98 o
   8   0   7      182.87      160.74     13.80 o
  -6   1   7        6.50        5.15      1.12 o
  -5   1   7      103.80      105.05      3.52 o
  -4   1   7       73.04       75.56      2.26 o
  -3   1   7      205.92      209.29      3.37 o
  -2   1   7      111.64      109.94      2.59 o
  -1   1   7        0.06       -0.05      0.57 o
   0   1   7        9.31       15.73      0.87 o
   1   1   7        4.96        8.58      0.52 o
   2   1   7      335.74      303.71      4.46 o
   3   1   7      140.80      152.86      2.84 o
   4   1   7       79.11       96.08      2.00 o
   5   1   7        0.80        0.64      0.27 o
   6   1   7        5.83        7.43      0.77 o
   7   1   7      356.94      361.48     10.80 o
   8   1   7       54.52       45.48      4.13 o
  -6   2   7       10.34       11.35      1.68 o
  -5   2   7       64.94       58.77      2.36 o
  -4   2   7      178.94      179.98      4.59 o
  -3   2   7        6.13        6.72      0.50 o
  -2   2   7        6.82        9.57      0.83 o
  -1   2   7       14.31       17.34      0.88 o
   0   2   7        6.42        6.18      0.66 o
   1   2   7       10.86       12.04      0.50 o
   2   2   7       95.62       91.00      1.70 o
   3   2   7       41.67       41.88      1.11 o
   4   2   7      121.24      127.04      2.76 o
   5   2   7       14.23       18.05      1.24 o
   6   2   7        3.28        3.36      0.56 o
   7   2   7      212.60      195.59     13.64 o
   8   2   7       76.34       75.19      4.56 o
  -6   3   7      116.38      114.60      6.37 o
  -5   3   7      171.01      175.60      6.51 o
  -4   3   7      136.76      137.72      3.84 o
  -3   3   7      502.70      508.19     10.83 o
  -2   3   7       98.43      100.12      1.90 o
  -1   3   7        0.01       -0.48      0.50 o
   0   3   7        0.99        1.38      0.49 o
   1   3   7      143.20      139.06      2.41 o
   2   3   7      150.26      166.90      2.65 o
   3   3   7       15.47       15.66      0.66 o
   4   3   7       50.91       51.64      1.53 o
   5   3   7        7.36        9.07      0.80 o
   6   3   7       17.10       18.91      1.34 o
   7   3   7       10.13        7.77      1.55 o
   8   3   7      196.90      187.47     11.59 o
  -5   4   7       43.29       36.62      2.42 o
  -4   4   7        0.07        0.50      0.73 o
  -3   4   7       71.30       73.22      1.93 o
  -2   4   7        8.38       10.68      0.91 o
  -1   4   7     1181.81     1178.31     15.93 o
   0   4   7      455.49      422.79      7.37 o
   1   4   7      721.75      717.61     12.21 o
   2   4   7     2156.38     2183.12     34.12 o
   3   4   7        7.40        6.80      0.55 o
   4   4   7      294.59      284.03      5.02 o
   5   4   7       63.64       63.58      1.76 o
   6   4   7       41.14       35.02      2.38 o
   7   4   7        8.70        9.57      1.72 o
   8   4   7        0.48       -1.66      2.30 o
  -5   5   7      194.35      197.17      7.45 o
  -4   5   7      169.84      180.46      5.14 o
  -3   5   7      347.41      361.47      7.57 o
  -2   5   7       36.56       39.13      2.54 o
  -1   5   7      307.00      298.93      4.55 o
   0   5   7        1.34        1.29      0.37 o
   1   5   7     1379.43     1366.95     22.10 o
   2   5   7      146.20      154.78      4.01 o
   3   5   7     2373.44     2505.58     46.04 o
   4   5   7      372.74      378.92      7.13 o
   5   5   7      809.40      839.89     16.70 o
   6   5   7      198.63      202.13      7.67 o
   7   5   7        0.95        1.93      1.26 o
   8   5   7        9.09        6.00      2.06 o
  -5   6   7      105.14      110.97      8.59 o
  -4   6   7       90.99       89.48      4.23 o
  -3   6   7      478.43      498.64     14.47 o
  -2   6   7       47.21       45.33      1.68 o
  -1   6   7      360.50      385.83      7.43 o
   0   6   7       13.63       13.92      0.91 o
   1   6   7       58.88       56.90      2.02 o
   2   6   7        1.30        2.12      0.63 o
   3   6   7       45.76       43.27      1.40 o
   4   6   7      222.72      215.60      5.20 o
   5   6   7      229.00      241.49      6.70 o
   6   6   7       21.05       16.64      1.82 o
   7   6   7      415.48      413.23     16.74 o
  -4   7   7       22.10       23.28      1.95 o
  -3   7   7      205.42      215.43      9.85 o
  -2   7   7      119.20      122.60      6.48 o
  -1   7   7        6.82        4.12      1.06 o
   0   7   7        8.57        9.65      1.03 o
   1   7   7      100.35      112.61      3.01 o
   2   7   7       63.16       69.03      2.12 o
   3   7   7       13.92       17.16      1.87 o
   4   7   7        6.92        7.33      0.88 o
   5   7   7       10.73       11.79      1.13 o
   6   7   7       16.77       14.59      1.91 o
   7   7   7       71.17       58.08      3.40 o
  -3   8   7       37.28       35.45      3.86 o
  -2   8   7      157.63      156.21      7.32 o
  -1   8   7      113.36      115.65      3.97 o
   0   8   7       13.53       12.75      1.39 o
   1   8   7       36.57       34.72      2.01 o
   2   8   7      114.99      114.29      3.75 o
   3   8   7       54.25       49.35      2.86 o
   4   8   7       13.83       10.15      1.63 o
   5   8   7       34.26       28.37      2.77 o
   6   8   7        1.63       -9.01      6.25 o
  -2   9   7       35.14       36.39      3.05 o
  -1   9   7       24.30       32.23      2.28 o
   0   9   7        0.03        1.84      1.52 o
   1   9   7       40.95       35.80      4.68 o
   2   9   7       27.96       20.21      4.76 o
   3   9   7      170.05      179.83     15.21 o
   4   9   7      110.19      121.07      6.74 o
   5   9   7       15.70       15.46      5.52 o
   0  10   7       21.27       25.55      6.43 o
   1  10   7       74.44       82.33      5.00 o
   2  10   7       25.61       20.27      7.19 o
   3  10   7       18.41       21.97      2.98 o
   4  10   7      182.40      190.35     10.85 o
  -1  -6   8       37.17       33.80      2.55 o
   0  -6   8       20.16       14.66      1.63 o
   1  -6   8       48.92       50.31      2.84 o
   2  -6   8        1.17        0.02      0.76 o
  -3  -5   8       17.84       17.36      2.17 o
  -2  -5   8       48.79       52.22      3.13 o
  -1  -5   8       38.02       35.12      1.98 o
   0  -5   8        5.57        3.21      0.93 o
   1  -5   8        3.85        3.28      1.23 o
   2  -5   8       17.41       14.68      1.02 o
   3  -5   8       27.21       27.43      3.84 o
   4  -5   8       78.98       72.18      5.02 o
  -4  -4   8       73.26       77.89      4.87 o
  -3  -4   8        0.14       -0.56      2.22 o
  -2  -4   8       21.62       16.50      1.40 o
  -1  -4   8       22.69       22.34      1.33 o
   0  -4   8       55.83       52.92      1.97 o
   1  -4   8       11.08        8.58      1.00 o
   2  -4   8       89.09       85.36      2.53 o
   3  -4   8       15.39       12.88      1.37 o
   4  -4   8       34.91       37.89      2.61 o
   5  -4   8        7.00        6.27      2.16 o
  -5  -3   8      159.56      151.97      7.72 o
  -4  -3   8       49.29       43.34      3.08 o
  -3  -3   8      318.15      333.27      8.20 o
  -2  -3   8       74.82       79.30      2.69 o
  -1  -3   8       45.57       49.46      1.79 o
   0  -3   8        4.74        3.59      0.64 o
   1  -3   8        0.20        0.92      0.60 o
   2  -3   8      134.64      129.54      3.61 o
   3  -3   8      115.91      119.47      5.01 o
   4  -3   8      213.17      226.58      6.95 o
   5  -3   8      245.40      259.05     11.43 o
   6  -3   8       11.35       10.60      1.87 o
  -5  -2   8       34.66       28.89      3.65 o
  -4  -2   8      104.65      100.31      6.09 o
  -3  -2   8      162.69      158.95      5.45 o
  -2  -2   8      409.20      436.94      6.89 o
  -1  -2   8     1257.09     1285.40     16.54 o
   0  -2   8       35.21       32.76      1.25 o
   1  -2   8      966.68      978.97     15.63 o
   2  -2   8       41.16       40.46      1.44 o
   3  -2   8       43.99       40.54      3.50 o
   4  -2   8       97.95      114.63      5.53 o
   5  -2   8        4.62        3.30      1.77 o
   6  -2   8      261.35      287.01      9.63 o
  -5  -1   8        7.17        6.03      1.73 o
  -4  -1   8       21.33       19.10      1.86 o
  -3  -1   8        2.58        3.21      1.24 o
  -2  -1   8      202.98      201.39      4.90 o
  -1  -1   8       19.78       16.85      1.03 o
   0  -1   8      606.40      610.09      9.37 o
   1  -1   8      169.25      172.53      3.81 o
   2  -1   8      821.47      840.82     15.85 o
   3  -1   8      716.31      728.95     17.42 o
   4  -1   8       23.92       28.88      3.51 o
   5  -1   8      150.40      159.97     11.72 o
   6  -1   8       30.85       32.66      3.51 o
   7  -1   8       36.07       35.48      6.68 o
  -5   0   8        9.45        9.77      1.87 o
  -4   0   8      177.50      177.26      3.98 o
  -3   0   8       33.24       33.59      1.64 o
  -2   0   8       45.33       44.12      1.99 o
  -1   0   8       22.32       26.45      1.25 o
   0   0   8       72.21       65.59      1.85 o
   1   0   8       10.46       12.21      0.78 o
   2   0   8      115.53      122.26      2.57 o
   3   0   8        0.06       -1.26      0.84 o
   4   0   8       44.80       41.20      4.82 o
   5   0   8      147.42      158.78      6.52 o
   6   0   8       21.63       19.64      3.10 o
   7   0   8      371.66      397.97     26.39 o
  -5   1   8      109.47      115.60      6.23 o
  -4   1   8       54.94       48.38      3.38 o
  -3   1   8      302.77      311.36      6.50 o
  -2   1   8      205.43      212.46      4.44 o
  -1   1   8        8.91        8.36      0.84 o
   0   1   8       27.05       23.98      1.30 o
   1   1   8      123.25      135.87      3.11 o
   2   1   8       15.91       17.51      0.67 o
   3   1   8       12.54       12.77      0.76 o
   4   1   8        2.39        0.79      1.31 o
   5   1   8       10.90        7.66      1.37 o
   6   1   8       27.78       29.79      4.29 o
  -5   2   8      110.47      115.30      6.37 o
  -4   2   8       14.04       15.54      0.83 o
  -3   2   8       52.35       47.86      3.55 o
  -2   2   8      201.81      209.00      4.79 o
  -1   2   8      383.40      382.77      7.25 o
   0   2   8        0.02        0.15      0.51 o
   1   2   8      303.05      293.11      4.23 o
   2   2   8      235.67      255.26      4.44 o
   3   2   8        0.17        0.88      0.41 o
   4   2   8       44.55       49.04      1.54 o
   5   2   8        7.03        7.50      0.61 o
   6   2   8       25.60       29.04      1.30 o
   7   2   8       63.08       59.80      3.14 o
   8   2   8        1.68        1.85      1.92 o
  -5   3   8        7.19        5.02      1.59 o
  -4   3   8      242.45      254.44      7.07 o
  -3   3   8       21.89       21.92      1.05 o
  -2   3   8       23.26       26.26      1.85 o
  -1   3   8       69.24       65.08      2.13 o
   0   3   8        5.32        3.44      0.62 o
   1   3   8       66.18       72.26      1.65 o
   2   3   8       76.85       85.76      1.95 o
   3   3   8      290.91      299.95      6.88 o
   4   3   8      391.81      393.18      8.01 o
   5   3   8        0.42        0.07      0.40 o
   6   3   8       81.79       76.86      2.96 o
   7   3   8      224.52      192.30     20.41 o
   8   3   8        0.36       -0.94      2.04 o
  -5   4   8        0.04        1.75      2.62 o
  -4   4   8       66.86       62.46      2.73 o
  -3   4   8        3.74        2.94      0.89 o
  -2   4   8      874.21      868.62     14.34 o
  -1   4   8      102.44       96.80      2.16 o
   0   4   8      503.03      486.27      8.20 o
   1   4   8      325.39      320.76      6.23 o
   2   4   8      254.44      254.45      4.42 o
   3   4   8       58.91       62.39      1.79 o
   4   4   8        0.38        1.35      0.49 o
   5   4   8       65.40       70.46      2.22 o
   6   4   8      159.11      165.07      5.46 o
   7   4   8      223.03      222.68     14.15 o
   8   4   8      383.62      363.93     22.30 o
  -5   5   8        0.11        0.78      2.52 o
  -4   5   8      204.66      206.83      7.70 o
  -3   5   8        4.65        3.73      1.01 o
  -2   5   8       73.19       67.89      2.39 o
  -1   5   8      294.66      277.46      4.19 o
   0   5   8      965.76      970.55     17.05 o
   1   5   8      183.36      183.22      4.94 o
   2   5   8     1761.93     1816.90     40.57 o
   3   5   8       25.64       21.89      1.09 o
   4   5   8      580.42      594.54     11.02 o
   5   5   8       52.22       52.83      1.52 o
   6   5   8       38.74       36.78      1.72 o
   7   5   8        0.16        1.04      2.56 o
  -4   6   8       66.54       58.09      3.22 o
  -3   6   8       80.93       79.77      3.20 o
  -2   6   8      150.55      158.98      5.64 o
  -1   6   8       77.97       75.60      2.04 o
   0   6   8        1.72        2.58      0.69 o
   1   6   8        0.93        1.47      0.60 o
   2   6   8       59.46       56.06      2.52 o
   3   6   8      112.98      106.64      3.13 o
   4   6   8      220.60      227.07      5.49 o
   5   6   8        0.51        0.13      0.54 o
   6   6   8      114.21      115.25      4.73 o
   7   6   8      131.79      133.70      7.97 o
  -3   7   8       78.02       70.89      3.41 o
  -2   7   8        0.43        0.66      0.97 o
  -1   7   8      102.08      119.50      3.81 o
   0   7   8       59.58       58.18      2.00 o
   1   7   8       44.75       42.96      1.84 o
   2   7   8      228.23      248.54      8.22 o
   3   7   8      255.56      258.36      7.42 o
   4   7   8        7.97        5.34      0.95 o
   5   7   8       62.76       61.99      3.06 o
   6   7   8       41.13       40.06      3.46 o
   7   7   8        0.62        2.26      1.95 o
  -3   8   8      101.03       98.75      5.12 o
  -2   8   8      209.28      227.01      9.07 o
  -1   8   8        1.70       -0.25      0.76 o
   0   8   8       97.10       94.89      4.34 o
   1   8   8      100.08      100.25      4.84 o
   2   8   8        8.67        6.85      1.24 o
   3   8   8       29.58       24.21      2.20 o
   4   8   8       40.84       35.53      3.28 o
   5   8   8        4.23        3.37      2.33 o
   6   8   8        0.01       -0.19      2.89 o
  -1   9   8       57.05       57.80      3.27 o
   0   9   8       29.75       24.66      4.50 o
   1   9   8       16.98       16.57      2.16 o
   2   9   8      236.86      224.36     10.78 o
   3   9   8       40.60       33.83      4.20 o
   4   9   8       26.27       27.04      3.90 o
   5   9   8       26.35       22.40      2.63 o
   1  10   8        1.06       -0.48      3.20 o
   2  10   8       94.80      106.94      5.63 o
   3  10   8       54.03       61.38      9.64 o
  -1  -5   9        0.32       -0.89      1.45 o
   0  -5   9       31.37       34.50      2.12 o
   1  -5   9       34.45       32.20      2.14 o
   2  -5   9        0.04        0.74      2.25 o
  -3  -4   9       15.29       17.69      2.41 o
  -2  -4   9       66.61       66.84      5.21 o
  -1  -4   9      101.76      101.91     10.22 o
   0  -4   9        0.84       -1.14      2.75 o
   1  -4   9       65.87       68.40      3.02 o
   2  -4   9       35.29       35.90      2.91 o
   3  -4   9        5.48        2.89      1.54 o
   4  -4   9       24.45       16.43      3.09 o
  -4  -3   9       18.88       21.75      1.97 o
  -3  -3   9       18.84       15.25      2.56 o
  -2  -3   9       10.82        9.46      1.89 o
  -1  -3   9       52.50       52.50      1.82 o
   0  -3   9       85.43       89.48      2.82 o
   1  -3   9       67.67       65.47      2.79 o
   2  -3   9       91.45       92.07      4.05 o
   3  -3   9      276.39      310.05     11.35 o
   4  -3   9      115.08      119.03      7.69 o
   5  -3   9       50.36       48.85      4.74 o
  -4  -2   9       30.35       38.20      4.78 o
  -3  -2   9        0.26        0.42      1.20 o
  -2  -2   9       40.48       37.71      2.03 o
  -1  -2   9       38.89       36.62      2.00 o
   0  -2   9       10.85        8.87      0.72 o
   1  -2   9      150.19      150.59      3.19 o
   2  -2   9       90.76       89.53      3.27 o
   3  -2   9        0.07       -0.84      0.89 o
   4  -2   9      433.38      478.63     13.91 o
   5  -2   9      193.32      210.37      9.13 o
   6  -2   9       31.63       32.01      2.86 o
  -4  -1   9        5.15        5.41      1.99 o
  -3  -1   9       14.86       13.35      1.72 o
  -2  -1   9      220.28      226.76      7.13 o
  -1  -1   9       74.65       72.08      2.18 o
   0  -1   9        2.15        1.30      1.11 o
   1  -1   9       19.98       18.20      0.79 o
   2  -1   9       74.58       74.70      2.36 o
   3  -1   9      192.73      205.00      6.98 o
   4  -1   9        2.71        2.25      1.01 o
   5  -1   9      210.87      237.28      8.17 o
   6  -1   9       92.44      100.32      4.80 o
  -5   0   9       49.31       38.11      3.85 o
  -4   0   9        0.07        3.17      1.87 o
  -3   0   9        1.11        0.90      1.00 o
  -2   0   9       24.67       23.18      1.36 o
  -1   0   9      320.46      328.23      6.72 o
   0   0   9       73.14       74.23      2.19 o
   1   0   9      117.26      113.82      3.28 o
   2   0   9      177.75      175.38      3.71 o
   3   0   9        4.79        5.81      1.13 o
   4   0   9       96.68      108.92      5.03 o
   5   0   9       39.84       35.88      1.76 o
   6   0   9       90.38       90.29      7.04 o
   7   0   9      172.87      173.04      9.52 o
  -5   1   9        0.84        0.79      1.91 o
  -4   1   9      106.72      116.65      5.08 o
  -3   1   9       55.56       63.44      2.72 o
  -2   1   9       10.85       14.50      1.78 o
  -1   1   9      131.88      131.23      3.49 o
   0   1   9      178.53      174.58      4.61 o
   1   1   9       29.37       31.39      0.93 o
   2   1   9      337.46      324.63      5.29 o
   3   1   9      216.13      214.20      5.02 o
   4   1   9       35.02       43.68      2.42 o
   5   1   9       16.49       11.87      1.61 o
   6   1   9        8.58        7.94      1.91 o
   7   1   9       12.64       22.84      3.42 o
  -5   2   9       30.66       32.65      2.45 o
  -4   2   9       90.96       86.10      4.25 o
  -3   2   9       81.21       85.27      3.56 o
  -2   2   9      112.95      124.26      4.01 o
  -1   2   9        2.50        2.62      0.64 o
   0   2   9       23.19       20.88      1.23 o
   1   2   9       95.71       81.64      1.62 o
   2   2   9        5.26        6.06      0.46 o
   3   2   9       12.23        5.21      0.89 o
   4   2   9       56.44       56.78      1.44 o
   5   2   9       29.33       36.90      1.13 o
   6   2   9       16.69       15.49      0.67 o
   7   2   9       66.34       49.44     10.38 o
  -5   3   9       76.97       79.68      3.86 o
  -4   3   9       20.00       12.23      3.76 o
  -3   3   9       56.84       54.81      4.14 o
  -2   3   9      210.12      204.02      6.01 o
  -1   3   9      124.00      132.79      3.62 o
   0   3   9       29.40       25.76      0.99 o
   1   3   9       36.43       42.49      1.29 o
   2   3   9      217.72      200.01      3.77 o
   3   3   9       90.75       86.57      2.23 o
   4   3   9        8.67        4.72      0.50 o
   5   3   9       73.39       67.35      2.61 o
   6   3   9       15.04       15.07      1.12 o
   7   3   9        6.59        6.26      2.31 o
  -4   4   9        0.05       -1.73      1.26 o
  -3   4   9       32.95       28.56      3.81 o
  -2   4   9        1.16        1.54      0.55 o
  -1   4   9       24.92       21.39      1.20 o
   0   4   9       36.23       38.07      1.77 o
   1   4   9       65.26       62.22      1.69 o
   2   4   9       14.46       14.48      0.61 o
   3   4   9      203.12      203.66      4.64 o
   4   4   9      606.48      633.32     13.23 o
   5   4   9       12.19       12.91      1.18 o
   6   4   9      313.30      310.30     11.60 o
   7   4   9      260.65      278.47     16.59 o
  -4   5   9       68.75       65.88      4.57 o
  -3   5   9       31.90       29.86      1.52 o
  -2   5   9        2.05        2.25      0.49 o
  -1   5   9       41.15       42.98      1.91 o
   0   5   9        0.16        0.31      0.43 o
   1   5   9       24.92       21.22      0.79 o
   2   5   9        1.81        1.11      0.55 o
   3   5   9        7.04        5.27      0.66 o
   4   5   9      211.44      218.95      4.61 o
   5   5   9      136.03      143.11      4.15 o
   6   5   9       15.41       14.49      1.17 o
   7   5   9      258.08      265.28     17.81 o
  -4   6   9       23.98       20.23      2.62 o
  -3   6   9       14.01       12.39      1.43 o
  -2   6   9      136.60      136.24      5.72 o
  -1   6   9       98.24       95.83      3.29 o
   0   6   9       10.25       10.49      1.23 o
   1   6   9      218.41      217.01      6.02 o
   2   6   9        0.24        1.25      0.72 o
   3   6   9       18.64       21.19      2.20 o
   4   6   9        2.06        2.17      0.68 o
   5   6   9        6.50        6.15      0.81 o
   6   6   9      119.80      114.16      9.16 o
   7   6   9        3.33        3.35      4.73 o
  -3   7   9       34.50       25.21      2.43 o
  -2   7   9      138.19      148.77      5.59 o
  -1   7   9      139.97      132.67      4.20 o
   0   7   9       71.34       67.31      2.54 o
   1   7   9       35.23       33.93      2.62 o
   2   7   9      411.56      416.48     12.99 o
   3   7   9       50.96       49.39      2.19 o
   4   7   9      100.94       94.21      3.75 o
   5   7   9       21.21       20.03      2.00 o
   6   7   9       33.25       30.35      5.04 o
  -2   8   9        2.24        2.72      1.33 o
  -1   8   9      112.71      116.21      5.08 o
   0   8   9       75.81       81.12      3.65 o
   1   8   9        9.83       10.94      2.00 o
   2   8   9      108.83      110.51      5.16 o
   3   8   9      122.41      118.05     11.85 o
   4   8   9      104.75       88.91      5.11 o
   5   8   9        2.35        1.89      1.68 o
   6   8   9       34.83       31.57      3.76 o
  -1   9   9       18.94       17.15      4.03 o
   0   9   9        7.78        7.27      1.77 o
   1   9   9       40.46       39.16      3.43 o
   2   9   9        0.20        2.17      2.11 o
   3   9   9       27.56       24.44      3.57 o
   4   9   9      123.36      135.45      8.37 o
  -1  -4  10       22.44       18.84      2.19 o
   0  -4  10       63.09       59.34      7.21 o
   1  -4  10      137.37      142.93      7.79 o
   2  -4  10       11.74       10.85      3.15 o
   3  -4  10       24.62       26.20      4.01 o
  -2  -3  10      102.94      114.89      6.65 o
  -1  -3  10       28.36       25.84      2.38 o
   0  -3  10        3.00        1.27      1.94 o
   1  -3  10        5.58        6.01      1.45 o
   2  -3  10       20.51       21.31      1.84 o
   3  -3  10       90.48       92.05      5.76 o
   4  -3  10        0.59        0.83      1.45 o
  -3  -2  10        0.18        0.48      1.36 o
  -2  -2  10        0.88        0.37      1.64 o
  -1  -2  10       65.11       60.27      3.32 o
   0  -2  10       64.46       63.76      2.08 o
   1  -2  10        6.32        2.93      0.77 o
   2  -2  10       25.06       22.39      2.69 o
   3  -2  10       98.85      109.08      5.61 o
   4  -2  10      165.44      172.66      6.20 o
   5  -2  10        4.33        4.65      1.65 o
  -4  -1  10        0.23        1.71      1.35 o
  -3  -1  10       30.07       29.32      3.15 o
  -2  -1  10       76.91       76.90      3.74 o
  -1  -1  10       33.40       30.19      1.77 o
   0  -1  10       71.75       78.15      2.40 o
   1  -1  10       34.54       36.47      1.18 o
   2  -1  10       15.55       13.89      1.21 o
   3  -1  10       20.14       19.92      1.35 o
   4  -1  10      169.08      166.10     10.98 o
   5  -1  10       48.52       50.01      3.24 o
   6  -1  10        0.00        0.06      1.86 o
  -4   0  10       27.40       22.80      2.25 o
  -3   0  10        0.02       -1.14      1.26 o
  -2   0  10       69.93       66.69      2.81 o
  -1   0  10      108.60      116.48      5.35 o
   0   0  10       12.34       11.01      1.25 o
   1   0  10      178.93      186.78      4.32 o
   2   0  10       66.16       68.91      2.15 o
   3   0  10        0.59        0.24      0.91 o
   4   0  10      155.48      166.94      6.15 o
   5   0  10       82.54       89.07      3.63 o
   6   0  10        4.39        5.00      1.51 o
  -4   1  10      143.66      150.10      7.05 o
  -3   1  10        0.81        1.07      1.28 o
  -2   1  10      483.15      482.09     15.77 o
  -1   1  10      395.46      415.33     11.39 o
   0   1  10       13.51        9.11      1.01 o
   1   1  10      218.67      208.56      5.78 o
   2   1  10        4.45        8.41      0.83 o
   3   1  10        1.41        2.30      0.61 o
   4   1  10       43.42       46.65      2.71 o
   5   1  10        0.07       -1.11      1.17 o
   6   1  10       94.14      103.16      4.63 o
  -4   2  10       15.79       12.06      2.01 o
  -3   2  10       25.65       21.05      2.78 o
  -2   2  10      160.35      156.12      5.20 o
  -1   2  10      183.52      184.14      6.17 o
   0   2  10      821.58      768.72     18.95 o
   1   2  10        8.09       11.10      0.70 o
   2   2  10      767.51      717.57     10.37 o
   3   2  10      169.77      164.98      4.05 o
   4   2  10        2.60        0.46      0.45 o
   5   2  10        0.35        0.12      1.42 o
   6   2  10       13.21       10.35      1.82 o
   7   2  10       38.49       36.37      3.97 o
  -4   3  10       74.16       71.77      3.69 o
  -3   3  10        7.38        5.85      2.06 o
  -2   3  10        4.62        6.61      1.28 o
  -1   3  10        0.27        0.91      0.77 o
   0   3  10        0.03       -0.78      0.52 o
   1   3  10       95.96       91.89      1.93 o
   2   3  10        4.89        2.89      0.56 o
   3   3  10       32.71       25.25      1.26 o
   4   3  10      282.69      284.34      5.17 o
   5   3  10       44.04       45.47      2.13 o
   6   3  10        0.01       -0.09      1.54 o
   7   3  10       65.26       65.79      6.43 o
  -4   4  10       18.92       12.98      2.25 o
  -3   4  10        9.25        7.29      2.19 o
  -2   4  10       60.22       59.15      4.62 o
  -1   4  10       71.91       75.18      2.83 o
   0   4  10       18.68       16.23      1.43 o
   1   4  10       56.06       56.61      1.67 o
   2   4  10       12.09       12.50      0.76 o
   3   4  10       23.78       22.38      1.17 o
   4   4  10        0.01        0.37      0.57 o
   5   4  10       53.44       51.51      1.68 o
   6   4  10      165.57      174.84      9.66 o
   7   4  10        7.05        5.00      1.58 o
  -3   5  10       10.93       10.66      1.74 o
  -2   5  10       56.20       55.89      1.99 o
  -1   5  10       93.20       97.76      2.76 o
   0   5  10       55.44       52.47      2.65 o
   1   5  10        0.01       -0.78      0.52 o
   2   5  10       49.49       50.75      2.07 o
   3   5  10       76.28       73.73      2.50 o
   4   5  10       66.81       69.13      2.02 o
   5   5  10        2.96        0.94      0.86 o
   6   5  10       48.55       50.32      4.99 o
   7   5  10       75.21       68.49      3.99 o
  -3   6  10       10.00        5.56      3.20 o
  -2   6  10       18.71       16.94      3.24 o
  -1   6  10        2.14        0.71      1.10 o
   0   6  10      157.10      160.79      4.38 o
   1   6  10      163.58      169.54      5.07 o
   2   6  10       89.85       88.71      4.15 o
   3   6  10      186.55      196.60      6.84 o
   4   6  10      132.58      135.24      4.00 o
   5   6  10        5.77        2.88      1.18 o
   6   6  10        3.54        3.52      2.06 o
  -2   7  10       91.58       93.98      6.16 o
  -1   7  10        0.27       -0.16      0.67 o
   0   7  10       17.61       19.91      1.70 o
   1   7  10      103.10       95.90      3.59 o
   2   7  10        0.40        1.00      0.88 o
   3   7  10       18.34       19.31      1.65 o
   4   7  10      132.96      132.17      6.69 o
   5   7  10       37.56       36.35      2.31 o
   6   7  10       12.31       15.47      4.72 o
  -1   8  10      327.38      365.47     12.16 o
   0   8  10      159.97      173.13      7.24 o
   1   8  10      236.68      269.98     11.41 o
   2   8  10      283.31      293.86     19.56 o
   3   8  10        6.08        7.96      1.82 o
   4   8  10      124.23      132.50      5.64 o
   5   8  10        1.55        0.11      1.62 o
   1   9  10       98.13      107.19      9.57 o
   2   9  10       25.48       23.06      4.88 o
   3   9  10      242.34      295.42     14.90 o
   4   9  10       56.02       64.54     12.36 o
   0  -3  11        0.28        2.95      1.99 o
   1  -3  11        6.16        5.17      1.25 o
   2  -3  11        8.04        4.77      3.04 o
  -2  -2  11      108.55      104.06     10.37 o
  -1  -2  11        3.87        2.31      1.54 o
   0  -2  11        0.05       -1.12      1.39 o
   1  -2  11        7.07        7.86      1.19 o
   2  -2  11        2.71        1.90      1.90 o
   3  -2  11       48.97       51.97      3.59 o
   4  -2  11        6.46        4.02      2.00 o
  -2  -1  11      102.21      115.53      9.26 o
  -1  -1  11       38.86       33.30      3.22 o
   0  -1  11        2.96        3.74      2.96 o
   1  -1  11        8.21        3.92      2.72 o
   2  -1  11        2.42        1.20      0.81 o
   3  -1  11      157.35      167.81      9.32 o
   4  -1  11      128.05      136.86      6.54 o
   5  -1  11       10.79        9.95      1.36 o
  -3   0  11       54.23       55.02      3.84 o
  -2   0  11       20.08       18.29      2.74 o
  -1   0  11      112.34      119.21      5.66 o
   0   0  11      143.63      143.36      4.43 o
   1   0  11       16.38       12.63      1.38 o
   2   0  11       25.54       16.80      1.24 o
   3   0  11       69.99       62.77      6.98 o
   4   0  11      161.13      176.38     12.00 o
   5   0  11       18.17       19.95      1.96 o
  -3   1  11       24.83       20.93      2.39 o
  -2   1  11       97.62      103.19      6.86 o
  -1   1  11        1.14        0.91      1.38 o
   0   1  11       12.02        8.83      2.13 o
   1   1  11       38.58       46.64      2.22 o
   2   1  11       14.17       10.74      0.63 o
   3   1  11        5.42        3.20      0.49 o
   4   1  11      233.83      237.89      9.20 o
   5   1  11      181.50      196.43      7.96 o
   6   1  11        0.23        1.28      1.10 o
  -3   2  11        7.40        4.73      1.81 o
  -2   2  11      273.84      272.92      9.02 o
  -1   2  11      247.50      236.83      7.13 o
   0   2  11        1.49        1.40      1.51 o
   1   2  11      187.93      179.51      4.68 o
   2   2  11        3.85        4.61      0.54 o
   3   2  11        0.26        0.95      0.54 o
   4   2  11        1.85        1.54      0.47 o
   5   2  11       13.58       15.20      1.93 o
   6   2  11       68.71       69.63      4.62 o
  -3   3  11        2.02        2.44      2.43 o
  -2   3  11       41.29       39.81      2.36 o
  -1   3  11      155.71      165.06      6.18 o
   0   3  11       69.62       70.80      3.00 o
   1   3  11        0.75        0.26      0.65 o
   2   3  11       19.22       18.52      1.31 o
   3   3  11       70.47       62.15      2.54 o
   4   3  11      103.10       96.30      3.14 o
   5   3  11        1.76        0.81      0.97 o
   6   3  11       71.23       59.15      6.31 o
  -3   4  11       49.11       45.23      5.47 o
  -2   4  11       16.71       16.44      2.54 o
  -1   4  11      141.92      138.25      5.90 o
   0   4  11      130.38      134.52      4.04 o
   1   4  11        0.06        1.07      0.67 o
   2   4  11       63.59       62.65      2.05 o
   3   4  11        0.18       -0.41      0.64 o
   4   4  11       48.33       49.22      1.81 o
   5   4  11      125.99      108.62      3.47 o
   6   4  11       32.56       23.00      2.49 o
  -2   5  11       96.98      108.66     11.35 o
  -1   5  11        2.82        2.62      0.57 o
   0   5  11       11.35       12.04      1.09 o
   1   5  11       34.15       38.83      1.83 o
   2   5  11        2.31        1.75      0.72 o
   3   5  11       11.06        8.38      1.47 o
   4   5  11       21.72       17.00      1.27 o
   5   5  11       97.29      101.85      4.04 o
   6   5  11       94.62       90.67      7.47 o
  -2   6  11       58.72       65.55      5.13 o
  -1   6  11      198.41      190.60      8.85 o
   0   6  11       47.16       43.84      2.70 o
   1   6  11       70.08       70.80      3.39 o
   2   6  11       24.86       22.87      1.66 o
   3   6  11        8.73        8.44      1.29 o
   4   6  11        5.68        4.40      0.92 o
   5   6  11        0.72        1.10      1.54 o
   6   6  11      105.15      101.29      9.26 o
  -1   7  11       64.18       56.27      3.83 o
   0   7  11      142.86      148.32      7.15 o
   1   7  11       27.68       27.33      3.35 o
   2   7  11       28.90       29.60      2.28 o
   3   7  11       86.92       80.88      4.59 o
   4   7  11      116.57      117.12      4.58 o
   5   7  11       11.13       10.75      4.25 o
   0   8  11      124.25      127.68      5.50 o
   1   8  11      137.05      138.48      6.58 o
   2   8  11       34.07       34.74      3.36 o
   3   8  11       57.65       53.02      3.35 o
   4   8  11       43.88       37.82      3.23 o
  -1  -1  12       23.16       24.58      4.94 o
   0  -1  12      146.79      151.33     11.62 o
   1  -1  12       67.42       63.70      6.13 o
   2  -1  12      276.11      279.86     15.37 o
   3  -1  12        1.27        1.04      2.67 o
  -1   0  12        1.07       -0.03      2.06 o
   0   0  12       11.31       13.55      2.11 o
   1   0  12       43.81       42.21      3.49 o
   2   0  12       40.82       47.97      4.51 o
   3   0  12      248.77      289.40     19.36 o
   4   0  12      107.30      129.12      7.43 o
  -2   1  12        5.84        5.41      2.60 o
  -1   1  12      131.31      147.40     13.00 o
   0   1  12      244.33      260.54     12.41 o
   1   1  12        8.13        4.81      1.32 o
   2   1  12       67.21       65.48      3.18 o
   3   1  12      101.11       91.01      6.64 o
   4   1  12       18.55       17.38      2.50 o
   5   1  12        0.89        3.18      1.85 o
  -2   2  12       15.47       18.82      2.45 o
  -1   2  12        4.70       -6.56      4.37 o
   0   2  12       21.68       21.20      1.67 o
   1   2  12      101.26      106.25      6.23 o
   2   2  12       29.91       22.93      1.81 o
   3   2  12       49.79       51.56      4.93 o
   4   2  12      339.82      323.25     16.26 o
   5   2  12       31.27       30.63      2.80 o
  -2   3  12      138.69      130.29      7.24 o
  -1   3  12       19.76       23.78      2.31 o
   0   3  12        2.23        1.65      3.30 o
   1   3  12       52.89       56.24      2.57 o
   2   3  12        9.73        9.70      1.43 o
   3   3  12       12.87        6.56      1.59 o
   4   3  12       57.83       61.57      2.60 o
   5   3  12      100.63       82.88      3.63 o
  -2   4  12       65.32       58.83      3.80 o
  -1   4  12      162.22      179.34      5.94 o
   0   4  12       49.23       51.94      2.10 o
   1   4  12       25.70       22.97      1.40 o
   2   4  12       18.02       18.47      1.45 o
   3   4  12       22.38       29.47      2.39 o
   4   4  12        1.12       -2.77      2.01 o
   5   4  12        0.17        0.16      1.18 o
  -1   5  12        1.31       -0.41      1.11 o
   0   5  12       35.47       28.48      1.94 o
   1   5  12      131.90      146.33      6.24 o
   2   5  12        7.29        9.77      2.78 o
   3   5  12      156.00      163.55     11.08 o
   4   5  12      210.77      226.98     10.10 o
   5   5  12        0.17       -0.61      1.20 o
  -1   6  12      162.80      162.06      8.20 o
   0   6  12       10.10       12.17      1.83 o
   1   6  12       41.03       46.87      2.94 o
   2   6  12        1.21        0.45      1.25 o
   3   6  12      164.59      167.91     12.44 o
   4   6  12       57.02       58.89      3.30 o
   5   6  12      403.99      407.29     17.64 o
   0   7  12        3.48        4.35      2.54 o
   1   7  12      151.99      172.86      7.87 o
   2   7  12        5.13        6.95      1.94 o
   3   7  12        3.02        3.28      2.07 o
   4   7  12        3.44        5.92      1.56 o
   0   1  13        1.39        2.26      1.82 o
   1   1  13        4.78        5.87      1.52 o
   2   1  13       11.61        9.60      1.28 o
   3   1  13       27.67       24.64      3.40 o
   0   2  13       45.68       47.98      7.68 o
   1   2  13        0.03        0.71      1.22 o
   2   2  13        0.24       -0.84      1.69 o
   3   2  13       99.87       84.02      5.65 o
   4   2  13       39.83       40.65      4.56 o
   0   3  13      238.49      238.58     12.74 o
   1   3  13       57.59       67.78      3.96 o
   2   3  13       17.97       14.23      1.57 o
   3   3  13       75.80       73.28      6.76 o
   4   3  13       46.40       45.26      3.24 o
   0   4  13       16.45       17.45      2.10 o
   1   4  13       82.53       78.83      4.79 o
   2   4  13       15.54       14.14      1.98 o
   3   4  13        0.01        0.90      1.51 o
   4   4  13       92.44       78.79      3.94 o
   0   5  13       33.75       44.64      4.37 o
   1   5  13       27.79       21.62      1.71 o
   2   5  13       19.46       25.91      1.97 o
   3   5  13        2.90        3.55      1.49 o
   4   5  13       12.08       12.56      3.08 o
   2   6  13       13.42       11.32      3.08 o
   3   6  13       45.41       36.66      4.48 o
 
